# Supplementary material for: A Complete Genome for the Common Marmoset
Source: bioRxiv. 2026 Mar 26:2026.03.25.713844. Preprint. [Version 1] doi: 10.64898/2026.03.25.713844 (PMC13041921; doi:10.64898/2026.03.25.713844)
Supplement: Supplement 2 [file media-2.xlsx]

## Sheet: OVERVIEW
S1. SEQDATA	Overview of complete genome sequence data
S2. ASSEMBLY	Per Chromosome Assembly Stats
S3. FLAGGER	Summary of read-depth-based QC of genome assembly using HMM-Flagger
S4. POLISH	Polishing results from using DeepPolisher and DeepVariant
S5. ALIGNMENT_METRICS	Summary of results from aligning short read data to calJac4 and calJac240_pri
S6. PANGENOME	Pangenome graph statistics & The number of variant sites in pangenome VCFs
S7. ISOSEQ	IsoSeq support for protein coding genes
S8. VARIANT_BURDEN	Variant burden in Alzheimer's disease related loci
S9. REPEATS	Repeat Masker Summary
S10. MHCGENES	MHC Gene Annotations
S11. ACROCENTRICS	Chromosome nomenclature
SN1. NWM_AS_LAYERS	Consensus order, size, and divergence of NWM-specific AS layers in marmoset (in one complement with both X and Y chromosomes).
SN2. AS_MONOMERS	The statistics of the marmoset AS monomers annotated by the final version of the NWM_HMMER-SF/subSF tool.
SN3. ACTIVE_subSF	Active subSF interlayers in marmoset centromeres (subSF competition).
SN4. DIMHAP_COUNT	Chromosome-specific DimHap counts in marmoset active centromeres.
SN5. KMER_CEN	The counts of selected chromosome-specific kmers in marmoset centromeres.
SN6. COMP_CEBIDAE	Comparison of annotation statistics for 4 Cebidae species

## Sheet: S1. SEQDATA
Sample information			Raw data
Common name	Tissue	Sex	HiFi	ONT (All/>100kb)	Hi-C	Illumina
calJac240	Fibroblast	M	67.9x	86.19x/35.24x	48.2x	50.5x
calJac220	Fibroblast	F	70.1x	84.74x/30.05x	46.4x	55.5x
Average			69.0x	85.47x/32.65x	47.3x	53.0x

## Sheet: S2. ASSEMBLY
calJac240 - Male								calJac220 - Female
Chr	Tel		Gap		QV			Chr	Tel		Gap		QV
chr1	pq	pq	0	0	59.1223	58.7435		chr1	pq	q	0	0	58.2157	58.4471
chr2	pq	pq	0	0	58.828	58.222		chr2	pq	pq	1	1	57.9185	57.121
chr3	pq	pq	0	0	59.4457	58.619		chr3	pq	pq	0	0	59.7575	59.3233
chr4	pq	q	0	0	60.3255	59.9392		chr4	pq	pq	0	0	60.9699	60.3357
chr5	pq	pq	0	1	57.8921	58.2296		chr5	pq	pq	0	1	58.4867	59.5396
chr6	pq	q	1	1	57.2889	57.8395		chr6	pq	pq	0	0	58.4228	57.3588
chr7	pq	pq	0	1	59.0484	57.6916		chr7	pq	pq	0	0	59.8351	58.4655
chr8	pq	pq	0	0	59.3831	59.3273		chr8	pq	q	0	0	59.4222	58.549
chr9	pq	pq	0	0	58.8361	58.2758		chr9	pq	pq	0	0	58.2887	58.0214
chr10	pq	pq	0	0	59.6143	59.2196		chr10	q	p	1	0	59.352	58.7654
chr11	pq	pq	0	0	58.9127	57.441		chr11	pq	pq	0	0	59.0086	57.067
chr12	pq	q	0	0	58.1833	58.5416		chr12	pq	q	0	1	58.0499	58.5836
chr13	pq	q	0	0	59.6006	59.3636		chr13	pq	pq	0	0	60.2667	59.6535
chr14	pq	pq	0	1	60.7561	59.6291		chr14	q	q	0	0	59.6207	59.2871
chr15	pq	q	0	0	59.8724	59.681		chr15	pq	q	0	0	61.5109	61.484
chr16	pq	pq	0	0	58.3122	58.2969		chr16	pq	pq	0	0	59.7716	59.2498
chr17	pq	q	0	0	59.0645	58.6625		chr17	pq	q	1	1	60.4924	57.3039
chr18	pq	q	1	0	58.6768	57.8674		chr18	q	q	0	1	60.8008	60.009
chr19	pq	q	0	0	59.0098	58.9923		chr19	q	q	0	0	59.8128	57.4472
chr20	pq	pq	0	1	56.2472	54.8842		chr20	pq	pq	1	1	56.113	54.7876
chr21	pq	pq	0	1	57.6077	55.7669		chr21	pq	pq	0	0	58.4497	57.9408
chr22	pq	q	0	1	53.7245	53.1643		chr22	pq	pq	1	1	58.429	53.268
chrXY	pq	pq	0	1	56.0859	58.7561		chrXX	pq	q	1	1	58.6389	59.135

## Sheet: S3. FLAGGER
		Flagger (% of genome)
Individual	Hap	Collapse	Duplication	Error
calJac240	pri	0.04	0.32	0.03
calJac240	alt	0.06	0.47	0.09
calJac220	pri	0.15	0.44	0.12
calJac220	alt	0.24	0.48	0.14

## Sheet: S4. POLISH
Sample	ilm k=31 whole genome hap1	ilm k=31 whole genome hap2	ilm k=31 whole genome dip	ilm k=31 GIAB conf dip	ilm k=31 denovo confidence regions dip (97.5% of genome)	ilm k=31 > 5x HiFi coverage of >MAPQ1 (	> 5x HiFi coverage of >MAPQ1 + denovo confidence regions dip (91.3% of genome)	Outside of > 5x HiFi coverage of >MAPQ1 + denovo confidence regions dip (8.7% of genome)
calJac220_hifiasm_hic_raw	57.2308	56.8455	57.0333	59.6976		59.3859
calJac220_hifiasm_hic_deepPolisher	57.7908	57.3079	57.5419	59.9686		60.2831
calJac240_hifiasm_hic_raw	57.2957	57.0148	57.1495		57.1206	59.0761	58.9716	50.5716
calJac240_hifiasm_hic_deepPolisher	57.716	57.3979	57.5501		57.5155	59.7212	59.6033	50.8967
calJac220_verkko_hic_raw	57.5222	58.023	57.765
calJac220_verkko_hic_deepvariant_pass	57.9792	58.5724	58.2652
calJac220_verkko_hic_deepvariant_merfin_hybrid	57.8959	58.4595	58.1682
calJac220_verkko_hic_deeppolisher	57.8128	58.3897	58.0912
calJac240_verkko_hic_raw	58.5282	58.0815	58.2932
calJac240_verkko_hic_deepvariant_pass	59.0352	58.5291	58.768
calJac240_verkko_hic_deepvariant_merfin_hybrid	58.9024	58.4216	58.649
calJac240_verkko_hic_deeppolisher	58.876	58.3563	58.6014

## Sheet: S5. ALIGNMENT_METRICS
Variable	T2T_Mean	caljac4_Mean	Median_Diff	Wilcoxon_p	FDR_q
nCalledLoci	8929957	9128009	-198052	2.67e-10	4e-09
nVariantLoci	3272430	3293823	-41505	0.0841	0.0901
n_SNPs	2876486	2873558	-13118	0.814	0.814
n_insertions	202344	233402	-31218	3.71e-08	6.95e-08
n_deletions	203818	199171	3598	4.72e-06	6.44e-06
n_indels	406162	432573	-27478	3.71e-08	6.95e-08
n_large_deletions	15632	14879	784	4.43e-06	6.44e-06
n_large_insertions	14856	17882	-2691	3.71e-08	6.95e-08
n_singleton_indels	3068	3301	-182	7.82e-07	1.3e-06
nNoCalls	281375	362229	-84210	3.71e-08	6.95e-08
SNP_to_indel_ratio	7.09	6.652	0.43	3.62e-08	6.95e-08
insertion_to_deletion_ratio	0.992	1.172	-0.18	3.07e-08	6.95e-08
variantRate	0.001	0.001	0	5.07e-05	6.33e-05
variantRatePerBp	899.7	884.775	20.5	0.000224	0.000258
heterozygosityPerBp	1333.35	1240.47	90.5	3.67e-08	6.95e-08

## Sheet: S6. PANGENOME
	SNPs	MNPs	INDELs	SVs
Marmoset	6827913	748380	1608572	58381
Orangutan (from T2T Primates Project)	18381520	1374958	3161356	107778
	Nodes	Edges	Length
Marmoset	35882767	48819001	2987750252
Orangutan (from T2T Primates Project)	69685551	94270798	3350249901

## Sheet: S7. ISOSEQ
Gene	Number of Samples Supporting	Tissues Supporting	Mean TPM	Max TPM
A1BG	1	liver	2044.89	2044.89
A1CF	1	liver	30.4778	30.4778
A2M	11	liver,striatum,prefrontal_cortex,kidney,visual_cortex,hippocampus,thalamus,heart,muscle,cerebellum	908.323	5554.32
A2ML1	2	hippocampus,thalamus	2.54125	3.68052
A3GALT2	1	hippocampus	16.6792	16.6792
A4GALT	9	liver,striatum,prefrontal_cortex,kidney,visual_cortex,thalamus,heart,muscle,cerebellum	12.7896	37.27
A4GNT	0	none	0	0
AAAS	9	liver,striatum,kidney,visual_cortex,thalamus,heart,muscle,cerebellum	6.20422	11.238
AACS	11	liver,striatum,prefrontal_cortex,kidney,visual_cortex,hippocampus,thalamus,heart,muscle,cerebellum	25.2399	56.0497
AADACL3	0	none	0	0
AADACL4	0	none	0	0
AADAT	11	liver,striatum,prefrontal_cortex,kidney,visual_cortex,hippocampus,thalamus,heart,muscle,cerebellum	23.4614	44.0573
AAGAB	11	liver,striatum,prefrontal_cortex,kidney,visual_cortex,hippocampus,thalamus,heart,muscle,cerebellum	36.4368	79.196
AAK1	10	striatum,prefrontal_cortex,kidney,visual_cortex,hippocampus,thalamus,heart,muscle,cerebellum	34.2637	65.439
AAMDC	6	striatum,prefrontal_cortex,visual_cortex,hippocampus,thalamus	4.85319	10.8129
AAMP	11	liver,striatum,prefrontal_cortex,kidney,visual_cortex,hippocampus,thalamus,heart,muscle,cerebellum	102.013	164.97
AANAT	0	none	0	0
AAR2	11	liver,striatum,prefrontal_cortex,kidney,visual_cortex,hippocampus,thalamus,heart,muscle,cerebellum	49.7275	75.0589
AARD	3	striatum,hippocampus	12.3587	17.948
AARS1	11	liver,striatum,prefrontal_cortex,kidney,visual_cortex,hippocampus,thalamus,heart,muscle,cerebellum	132.511	218.948
AARS2	11	liver,striatum,prefrontal_cortex,kidney,visual_cortex,hippocampus,thalamus,heart,muscle,cerebellum	17.66	34.6604
AARSD1	11	liver,striatum,prefrontal_cortex,kidney,visual_cortex,hippocampus,thalamus,heart,muscle,cerebellum	18.0981	34.0795
AASDH	10	striatum,prefrontal_cortex,kidney,visual_cortex,hippocampus,thalamus,heart,muscle,cerebellum	14.2615	26.7398
AASDHPPT	11	liver,striatum,prefrontal_cortex,kidney,visual_cortex,hippocampus,thalamus,heart,muscle,cerebellum	97.2835	192.092
AASS	9	liver,striatum,prefrontal_cortex,kidney,hippocampus,thalamus,heart,cerebellum	15.372	48.6666
AATF	11	liver,striatum,prefrontal_cortex,kidney,visual_cortex,hippocampus,thalamus,heart,muscle,cerebellum	13.1036	31.5385
AATK	6	striatum,kidney,visual_cortex,thalamus,cerebellum	44.2571	78.615
ABAT	11	liver,striatum,prefrontal_cortex,kidney,visual_cortex,hippocampus,thalamus,heart,muscle,cerebellum	214.339	456.685
ABCA1	5	liver,kidney,thalamus,heart,cerebellum	21.1276	73.2749
ABCA10	0	none	0	0
ABCA12	0	none	0	0
ABCA13	0	none	0	0
ABCA2	10	striatum,prefrontal_cortex,kidney,visual_cortex,hippocampus,thalamus,heart,muscle,cerebellum	55.7281	110.922
ABCA3	10	striatum,prefrontal_cortex,kidney,visual_cortex,hippocampus,thalamus,heart,muscle,cerebellum	57.1223	136.495
ABCA4	0	none	0	0
ABCA5	7	kidney,visual_cortex,hippocampus,thalamus,heart,muscle,cerebellum	7.35548	11.5771
ABCA6	6	liver,kidney,thalamus,heart,muscle,cerebellum	22.4114	66.6806
ABCA7	6	prefrontal_cortex,kidney,visual_cortex,hippocampus,thalamus,cerebellum	4.37015	10.0387
ABCA8	11	liver,striatum,prefrontal_cortex,kidney,visual_cortex,hippocampus,thalamus,heart,muscle,cerebellum	21.0798	77.4527
ABCB1	10	liver,striatum,prefrontal_cortex,kidney,visual_cortex,hippocampus,thalamus,heart,cerebellum	196.96	1559.75
ABCB10	11	liver,striatum,prefrontal_cortex,kidney,visual_cortex,hippocampus,thalamus,heart,muscle,cerebellum	33.6067	63.9651
ABCB11	1	liver	43.9747	43.9747
ABCB4	7	liver,prefrontal_cortex,kidney,thalamus,heart,muscle,cerebellum	17.3469	55.0433
ABCB5	0	none	0	0
ABCB6	11	liver,striatum,prefrontal_cortex,kidney,visual_cortex,hippocampus,thalamus,heart,muscle,cerebellum	68.2753	159.26
ABCB7	11	liver,striatum,prefrontal_cortex,kidney,visual_cortex,hippocampus,thalamus,heart,muscle,cerebellum	12.4539	22.8353
ABCB8	11	liver,striatum,prefrontal_cortex,kidney,visual_cortex,hippocampus,thalamus,heart,muscle,cerebellum	87.1559	130.028
ABCB9	10	liver,striatum,prefrontal_cortex,kidney,visual_cortex,hippocampus,thalamus,heart,cerebellum	64.6363	145.477
ABCC1	11	liver,striatum,prefrontal_cortex,kidney,visual_cortex,hippocampus,thalamus,heart,muscle,cerebellum	26.7908	127.376
ABCC10	11	liver,striatum,prefrontal_cortex,kidney,visual_cortex,hippocampus,thalamus,heart,muscle,cerebellum	27.9112	91.7851
ABCC11	1	liver	12.9827	12.9827
ABCC12	0	none	0	0
ABCC2	3	liver,kidney,heart	12.743	20.6067
ABCC3	3	liver,kidney,heart	55.7611	110.863
ABCC4	8	striatum,prefrontal_cortex,kidney,hippocampus,thalamus,heart,muscle,cerebellum	17.6115	41.5167
ABCC5	10	striatum,prefrontal_cortex,kidney,visual_cortex,hippocampus,thalamus,heart,muscle,cerebellum	48.3282	112.891
ABCC6	1	liver	54.8097	54.8097
ABCC8	6	prefrontal_cortex,kidney,visual_cortex,hippocampus,thalamus,cerebellum	17.2445	60.4325
ABCC9	10	liver,striatum,kidney,visual_cortex,hippocampus,thalamus,heart,muscle,cerebellum	23.3713	76.0718
ABCD1	10	liver,striatum,kidney,visual_cortex,hippocampus,thalamus,heart,muscle,cerebellum	29.3924	141.927
ABCD2	8	striatum,prefrontal_cortex,kidney,visual_cortex,hippocampus,thalamus,cerebellum	54.5198	148.64
ABCD3	11	liver,striatum,prefrontal_cortex,kidney,visual_cortex,hippocampus,thalamus,heart,muscle,cerebellum	120.282	245.605
ABCD4	11	liver,striatum,prefrontal_cortex,kidney,visual_cortex,hippocampus,thalamus,heart,muscle,cerebellum	23.7566	44.3041
ABCE1	11	liver,striatum,prefrontal_cortex,kidney,visual_cortex,hippocampus,thalamus,heart,muscle,cerebellum	61.125	113.788
ABCF1	11	liver,striatum,prefrontal_cortex,kidney,visual_cortex,hippocampus,thalamus,heart,muscle,cerebellum	62.6432	106.736
ABCF2	11	liver,striatum,prefrontal_cortex,kidney,visual_cortex,hippocampus,thalamus,heart,muscle,cerebellum	58.0116	89.9618
ABCF3	11	liver,striatum,prefrontal_cortex,kidney,visual_cortex,hippocampus,thalamus,heart,muscle,cerebellum	69.4617	93.0183
ABCG1	11	liver,striatum,prefrontal_cortex,kidney,visual_cortex,hippocampus,thalamus,heart,muscle,cerebellum	59.2066	170.171
ABCG2	11	liver,striatum,prefrontal_cortex,kidney,visual_cortex,hippocampus,thalamus,heart,muscle,cerebellum	28.4563	58.6682
ABCG4	6	striatum,prefrontal_cortex,visual_cortex,hippocampus,thalamus,cerebellum	16.3236	24.1304
ABCG5	1	liver	36.7018	36.7018
ABCG8	1	liver	12.4106	12.4106
ABHD1	3	kidney,heart,muscle	15.9784	20.4134
ABHD10	8	striatum,prefrontal_cortex,kidney,visual_cortex,hippocampus,thalamus,cerebellum	21.97	53.3728
ABHD11	9	liver,striatum,kidney,visual_cortex,hippocampus,heart,muscle,cerebellum	7.88522	17.4888
ABHD12	11	liver,striatum,prefrontal_cortex,kidney,visual_cortex,hippocampus,thalamus,heart,muscle,cerebellum	122.901	275.52
ABHD12B	7	striatum,prefrontal_cortex,kidney,visual_cortex,thalamus,cerebellum	3.86566	8.99897
ABHD13	11	liver,striatum,prefrontal_cortex,kidney,visual_cortex,hippocampus,thalamus,heart,muscle,cerebellum	13.6071	23.8258
ABHD14A	10	liver,striatum,prefrontal_cortex,kidney,visual_cortex,hippocampus,thalamus,heart,cerebellum	41.4562	137.891
ABHD14B	9	liver,striatum,prefrontal_cortex,kidney,visual_cortex,hippocampus,thalamus,heart,cerebellum	19.1085	57.9247
ABHD15	10	liver,striatum,prefrontal_cortex,kidney,visual_cortex,hippocampus,thalamus,heart,muscle,cerebellum	24.2061	173.077
ABHD16A	11	liver,striatum,prefrontal_cortex,kidney,visual_cortex,hippocampus,thalamus,heart,muscle,cerebellum	97.1683	280.711
ABHD16B	10	liver,striatum,prefrontal_cortex,kidney,visual_cortex,hippocampus,thalamus,heart,muscle,cerebellum	1.27108	4.53334
ABHD17A	5	striatum,visual_cortex,heart,muscle	16.9496	28.1476
ABHD17B	11	liver,striatum,prefrontal_cortex,kidney,visual_cortex,hippocampus,thalamus,heart,muscle,cerebellum	90.7281	137.186
ABHD17C	5	striatum,visual_cortex,thalamus,heart,muscle	6.85398	17.5719
ABHD18	11	liver,striatum,prefrontal_cortex,kidney,visual_cortex,hippocampus,thalamus,heart,muscle,cerebellum	17.668	54.5856
ABHD2	11	liver,striatum,prefrontal_cortex,kidney,visual_cortex,hippocampus,thalamus,heart,muscle,cerebellum	85.0765	238.016
ABHD3	10	liver,striatum,prefrontal_cortex,kidney,visual_cortex,hippocampus,thalamus,heart,cerebellum	112.004	197.524
ABHD4	10	liver,striatum,prefrontal_cortex,kidney,visual_cortex,hippocampus,thalamus,heart,cerebellum	21.7856	83.7276
ABHD5	11	liver,striatum,prefrontal_cortex,kidney,visual_cortex,hippocampus,thalamus,heart,muscle,cerebellum	85.2725	169.499
ABHD6	11	liver,striatum,prefrontal_cortex,kidney,visual_cortex,hippocampus,thalamus,heart,muscle,cerebellum	102.144	237.637
ABHD8	11	liver,striatum,prefrontal_cortex,kidney,visual_cortex,hippocampus,thalamus,heart,muscle,cerebellum	94.5399	261.356
ABI1	11	liver,striatum,prefrontal_cortex,kidney,visual_cortex,hippocampus,thalamus,heart,muscle,cerebellum	121.886	223.906
ABI2	11	liver,striatum,prefrontal_cortex,kidney,visual_cortex,hippocampus,thalamus,heart,muscle,cerebellum	110.861	215.963
ABI3	6	kidney,visual_cortex,hippocampus,thalamus,heart,cerebellum	8.78664	20.3906
ABI3BP	5	kidney,hippocampus,thalamus,heart,muscle	18.4706	50.1339
ABITRAM	11	liver,striatum,prefrontal_cortex,kidney,visual_cortex,hippocampus,thalamus,heart,muscle,cerebellum	44.3895	93.2637
ABL1	11	liver,striatum,prefrontal_cortex,kidney,visual_cortex,hippocampus,thalamus,heart,muscle,cerebellum	16.8363	46.9186
ABL2	10	striatum,prefrontal_cortex,kidney,visual_cortex,hippocampus,thalamus,heart,muscle,cerebellum	17.618	64.7844
ABLIM1	11	liver,striatum,prefrontal_cortex,kidney,visual_cortex,hippocampus,thalamus,heart,muscle,cerebellum	120.96	483.537
ABLIM2	10	striatum,prefrontal_cortex,kidney,visual_cortex,hippocampus,thalamus,heart,muscle,cerebellum	167.221	408.041
ABLIM3	10	striatum,prefrontal_cortex,kidney,visual_cortex,hippocampus,thalamus,heart,muscle,cerebellum	29.9436	74.3703
ABO	4	liver,kidney,thalamus,cerebellum	5.97111	16.4913
ABR	10	striatum,prefrontal_cortex,kidney,visual_cortex,hippocampus,thalamus,heart,muscle,cerebellum	236.02	491.28
ABRA	3	kidney,heart,muscle	67.5489	119.086
ABRACL	10	liver,striatum,prefrontal_cortex,kidney,visual_cortex,hippocampus,heart,muscle,cerebellum	9.45012	29.9393
ABRAXAS1	10	liver,striatum,prefrontal_cortex,kidney,visual_cortex,hippocampus,thalamus,heart,muscle,cerebellum	19.3213	50.3453
ABRAXAS2	11	liver,striatum,prefrontal_cortex,kidney,visual_cortex,hippocampus,thalamus,heart,muscle,cerebellum	18.8877	29.8208
ABT1	11	liver,striatum,prefrontal_cortex,kidney,visual_cortex,hippocampus,thalamus,heart,muscle,cerebellum	52.8063	89.5727
ABTB1	11	liver,striatum,prefrontal_cortex,kidney,visual_cortex,hippocampus,thalamus,heart,muscle,cerebellum	36.4221	84.952
ABTB2	11	liver,striatum,prefrontal_cortex,kidney,visual_cortex,hippocampus,thalamus,heart,muscle,cerebellum	45.2909	179.723
ABTB3	7	prefrontal_cortex,kidney,visual_cortex,hippocampus,thalamus,heart,cerebellum	22.3716	43.6477
ACAA1	11	liver,striatum,prefrontal_cortex,kidney,visual_cortex,hippocampus,thalamus,heart,muscle,cerebellum	120.959	693.246
ACAA2	11	liver,striatum,prefrontal_cortex,kidney,visual_cortex,hippocampus,thalamus,heart,muscle,cerebellum	204.836	649.167
ACACA	10	striatum,prefrontal_cortex,kidney,visual_cortex,hippocampus,thalamus,heart,muscle,cerebellum	10.3771	20.6533
ACACB	10	liver,striatum,prefrontal_cortex,kidney,visual_cortex,hippocampus,heart,muscle,cerebellum	23.6592	69.671
ACAD10	11	liver,striatum,prefrontal_cortex,kidney,visual_cortex,hippocampus,thalamus,heart,muscle,cerebellum	34.7135	107.163
ACAD11	11	liver,striatum,prefrontal_cortex,kidney,visual_cortex,hippocampus,thalamus,heart,muscle,cerebellum	30.0686	49.2293
ACAD8	10	liver,striatum,prefrontal_cortex,kidney,visual_cortex,hippocampus,thalamus,heart,muscle,cerebellum	6.95165	13.4186
ACAD9	11	liver,striatum,prefrontal_cortex,kidney,visual_cortex,hippocampus,thalamus,heart,muscle,cerebellum	77.172	113.325
ACADL	0	none	0	0
ACADM	11	liver,striatum,prefrontal_cortex,kidney,visual_cortex,hippocampus,thalamus,heart,muscle,cerebellum	231.991	553.607
ACADS	11	liver,striatum,prefrontal_cortex,kidney,visual_cortex,hippocampus,thalamus,heart,muscle,cerebellum	63.2485	198.694
ACADSB	11	liver,striatum,prefrontal_cortex,kidney,visual_cortex,hippocampus,thalamus,heart,muscle,cerebellum	73.6377	107.132
ACADVL	11	liver,striatum,prefrontal_cortex,kidney,visual_cortex,hippocampus,thalamus,heart,muscle,cerebellum	246.155	627.489
ACAN	3	visual_cortex,thalamus,cerebellum	1.35703	2.11501
ACAP1	11	liver,striatum,prefrontal_cortex,kidney,visual_cortex,hippocampus,thalamus,heart,muscle,cerebellum	4.63386	11.6998
ACAP2	11	liver,striatum,prefrontal_cortex,kidney,visual_cortex,hippocampus,thalamus,heart,muscle,cerebellum	43.8246	71.9301
ACAP3	11	liver,striatum,prefrontal_cortex,kidney,visual_cortex,hippocampus,thalamus,heart,muscle,cerebellum	96.9166	163.587
ACAT1	11	liver,striatum,prefrontal_cortex,kidney,visual_cortex,hippocampus,thalamus,heart,muscle,cerebellum	166.076	498.274
ACAT2	10	striatum,prefrontal_cortex,kidney,visual_cortex,hippocampus,thalamus,heart,muscle,cerebellum	23.3169	50.7653
ACBD3	10	striatum,prefrontal_cortex,kidney,visual_cortex,hippocampus,thalamus,heart,muscle,cerebellum	11.0134	29.9025
ACBD4	11	liver,striatum,prefrontal_cortex,kidney,visual_cortex,hippocampus,thalamus,heart,muscle,cerebellum	24.3766	39.9566
ACBD5	11	liver,striatum,prefrontal_cortex,kidney,visual_cortex,hippocampus,thalamus,heart,muscle,cerebellum	145.522	240.121
ACBD6	10	liver,striatum,prefrontal_cortex,kidney,visual_cortex,thalamus,heart,muscle,cerebellum	13.3568	30.2919
ACBD7	7	striatum,prefrontal_cortex,visual_cortex,hippocampus,thalamus,cerebellum	130.81	165.766
ACCS	10	liver,striatum,prefrontal_cortex,kidney,hippocampus,thalamus,heart,muscle,cerebellum	14.3303	31.6974
ACCSL	1	kidney	0.431635	0.431635
ACD	7	striatum,prefrontal_cortex,kidney,visual_cortex,hippocampus,cerebellum	24.2305	35.3554
ACE	10	striatum,prefrontal_cortex,kidney,visual_cortex,hippocampus,thalamus,heart,muscle,cerebellum	23.2217	72.4965
ACE2	3	liver,kidney,heart	3.78211	6.31004
ACER1	0	none	0	0
ACER2	10	striatum,prefrontal_cortex,kidney,visual_cortex,hippocampus,thalamus,heart,muscle,cerebellum	13.2915	32.64
ACER3	10	striatum,prefrontal_cortex,kidney,visual_cortex,hippocampus,thalamus,heart,muscle,cerebellum	24.7049	45.5321
ACHE	10	liver,striatum,prefrontal_cortex,kidney,visual_cortex,hippocampus,thalamus,muscle,cerebellum	58.694	162.013
ACIN1	11	liver,striatum,prefrontal_cortex,kidney,visual_cortex,hippocampus,thalamus,heart,muscle,cerebellum	190.007	340.503
ACKR1	4	kidney,visual_cortex,hippocampus,cerebellum	4.35781	10.1564
ACKR2	5	liver,striatum,kidney,muscle	6.35365	20.2221
ACKR3	9	liver,prefrontal_cortex,kidney,visual_cortex,hippocampus,thalamus,heart,muscle,cerebellum	61.6995	247.51
ACKR4	8	liver,prefrontal_cortex,kidney,visual_cortex,hippocampus,thalamus,heart,muscle	9.00679	33.3151
ACKR5	4	liver,prefrontal_cortex,kidney,hippocampus	18.5139	36.1389
ACLY	11	liver,striatum,prefrontal_cortex,kidney,visual_cortex,hippocampus,thalamus,heart,muscle,cerebellum	103.61	366.446
ACMSD	1	liver	32.6403	32.6403
ACO1	11	liver,striatum,prefrontal_cortex,kidney,visual_cortex,hippocampus,thalamus,heart,muscle,cerebellum	131.663	388.026
ACO2	11	liver,striatum,prefrontal_cortex,kidney,visual_cortex,hippocampus,thalamus,heart,muscle,cerebellum	1963.91	3164.23
ACOD1	0	none	0	0
ACOT11	11	liver,striatum,prefrontal_cortex,kidney,visual_cortex,hippocampus,thalamus,heart,muscle,cerebellum	40.0311	81.0494
ACOT12	1	liver	84.9574	84.9574
ACOT13	9	striatum,prefrontal_cortex,kidney,visual_cortex,hippocampus,thalamus,heart,muscle,cerebellum	20.2856	37.709
ACOT4	1	striatum	5.38491	5.38491
ACOT6	7	striatum,prefrontal_cortex,visual_cortex,thalamus,heart,cerebellum	8.7817	19.5015
ACOT7	10	striatum,prefrontal_cortex,kidney,visual_cortex,hippocampus,thalamus,heart,muscle,cerebellum	36.5507	63.8148
ACOT8	9	striatum,prefrontal_cortex,kidney,visual_cortex,hippocampus,thalamus,heart,cerebellum	31.7568	86.14
ACOT9	11	liver,striatum,prefrontal_cortex,kidney,visual_cortex,hippocampus,thalamus,heart,muscle,cerebellum	27.3982	44.8012
ACOX1	11	liver,striatum,prefrontal_cortex,kidney,visual_cortex,hippocampus,thalamus,heart,muscle,cerebellum	73.7011	128.604
ACOX2	10	liver,striatum,prefrontal_cortex,kidney,visual_cortex,hippocampus,thalamus,heart,muscle	52.0185	267.877
ACOX3	11	liver,striatum,prefrontal_cortex,kidney,visual_cortex,hippocampus,thalamus,heart,muscle,cerebellum	31.8793	42.9118
ACOXL	0	none	0	0
ACP1	11	liver,striatum,prefrontal_cortex,kidney,visual_cortex,hippocampus,thalamus,heart,muscle,cerebellum	53.5612	85.4489
ACP2	11	liver,striatum,prefrontal_cortex,kidney,visual_cortex,hippocampus,thalamus,heart,muscle,cerebellum	123.182	311.901
ACP3	0	none	0	0
ACP4	0	none	0	0
ACP5	2	kidney,muscle	3.96379	6.36653
ACP6	11	liver,striatum,prefrontal_cortex,kidney,visual_cortex,hippocampus,thalamus,heart,muscle,cerebellum	37.2545	107.777
ACP7	3	prefrontal_cortex,visual_cortex,hippocampus	1.59383	4.39819
ACR	0	none	0	0
ACRBP	0	none	0	0
ACRV1	0	none	0	0
ACSBG1	9	striatum,prefrontal_cortex,kidney,visual_cortex,hippocampus,thalamus,muscle,cerebellum	289.334	484.793
ACSBG2	0	none	0	0
ACSF2	11	liver,striatum,prefrontal_cortex,kidney,visual_cortex,hippocampus,thalamus,heart,muscle,cerebellum	28.4818	125.081
ACSF3	11	liver,striatum,prefrontal_cortex,kidney,visual_cortex,hippocampus,thalamus,heart,muscle,cerebellum	48.6713	176.423
ACSL1	11	liver,striatum,prefrontal_cortex,kidney,visual_cortex,hippocampus,thalamus,heart,muscle,cerebellum	215.706	885.035
ACSL3	11	liver,striatum,prefrontal_cortex,kidney,visual_cortex,hippocampus,thalamus,heart,muscle,cerebellum	239.721	837.245
ACSL4	11	liver,striatum,prefrontal_cortex,kidney,visual_cortex,hippocampus,thalamus,heart,muscle,cerebellum	330.999	2057.31
ACSL5	1	liver	166.077	166.077
ACSL6	11	liver,striatum,prefrontal_cortex,kidney,visual_cortex,hippocampus,thalamus,heart,muscle,cerebellum	138.614	447.578
ACSM3	0	none	0	0
ACSM4	1	hippocampus	0.950109	0.950109
ACSM6	0	none	0	0
ACSS1	11	liver,striatum,prefrontal_cortex,kidney,visual_cortex,hippocampus,thalamus,heart,muscle,cerebellum	42.6858	102.406
ACSS2	11	liver,striatum,prefrontal_cortex,kidney,visual_cortex,hippocampus,thalamus,heart,muscle,cerebellum	63.9584	129.713
ACSS3	11	liver,striatum,prefrontal_cortex,kidney,visual_cortex,hippocampus,thalamus,heart,muscle,cerebellum	36.247	233.604
ACTA1	8	prefrontal_cortex,kidney,visual_cortex,hippocampus,thalamus,heart,muscle,cerebellum	4455.45	32449.2
ACTA2	8	liver,prefrontal_cortex,kidney,visual_cortex,hippocampus,thalamus,heart,muscle	65.713	239.675
ACTB	11	liver,striatum,prefrontal_cortex,kidney,visual_cortex,hippocampus,thalamus,heart,muscle,cerebellum	162.389	248.05
ACTBL2	0	none	0	0
ACTC1	3	thalamus,heart,muscle	5057.86	13786
ACTG1	11	liver,striatum,prefrontal_cortex,kidney,visual_cortex,hippocampus,thalamus,heart,muscle,cerebellum	584.823	1068.1
ACTG2	2	visual_cortex,cerebellum	7.12211	9.26401
ACTL10	0	none	0	0
ACTL6A	11	liver,striatum,prefrontal_cortex,kidney,visual_cortex,hippocampus,thalamus,heart,muscle,cerebellum	34.2801	107.256
ACTL6B	7	striatum,prefrontal_cortex,visual_cortex,hippocampus,thalamus,cerebellum	25.7574	44.2832
ACTL7A	2	visual_cortex,thalamus	0.48403	0.50657
ACTL8	0	none	0	0
ACTL9	0	none	0	0
ACTMAP	9	liver,striatum,prefrontal_cortex,kidney,visual_cortex,hippocampus,heart,muscle,cerebellum	11.961	47.384
ACTN1	11	liver,striatum,prefrontal_cortex,kidney,visual_cortex,hippocampus,thalamus,heart,muscle,cerebellum	173.937	426.397
ACTN2	10	striatum,prefrontal_cortex,kidney,visual_cortex,hippocampus,thalamus,heart,muscle,cerebellum	3121.66	18977.6
ACTN3	6	prefrontal_cortex,kidney,visual_cortex,hippocampus,thalamus,muscle	847.626	5081.63
ACTN4	11	liver,striatum,prefrontal_cortex,kidney,visual_cortex,hippocampus,thalamus,heart,muscle,cerebellum	203.42	673.81
ACTR10	11	liver,striatum,prefrontal_cortex,kidney,visual_cortex,hippocampus,thalamus,heart,muscle,cerebellum	45.0642	83.5804
ACTR1A	11	liver,striatum,prefrontal_cortex,kidney,visual_cortex,hippocampus,thalamus,heart,muscle,cerebellum	253.93	353.417
ACTR1B	11	liver,striatum,prefrontal_cortex,kidney,visual_cortex,hippocampus,thalamus,heart,muscle,cerebellum	109.674	177.026
ACTR2	11	liver,striatum,prefrontal_cortex,kidney,visual_cortex,hippocampus,thalamus,heart,muscle,cerebellum	923.18	1481.29
ACTR3	11	liver,striatum,prefrontal_cortex,kidney,visual_cortex,hippocampus,thalamus,heart,muscle,cerebellum	109.887	218.031
ACTR3B	11	liver,striatum,prefrontal_cortex,kidney,visual_cortex,hippocampus,thalamus,heart,muscle,cerebellum	38.5102	123.199
ACTR5	11	liver,striatum,prefrontal_cortex,kidney,visual_cortex,hippocampus,thalamus,heart,muscle,cerebellum	16.5263	30.3703
ACTR6	11	liver,striatum,prefrontal_cortex,kidney,visual_cortex,hippocampus,thalamus,heart,muscle,cerebellum	15.4347	31.7909
ACTR8	11	liver,striatum,prefrontal_cortex,kidney,visual_cortex,hippocampus,thalamus,heart,muscle,cerebellum	20.0032	46.7284
ACTRT2	0	none	0	0
ACTRT3	4	liver,kidney,visual_cortex,heart	1.94684	3.92458
ACVR1	11	liver,striatum,prefrontal_cortex,kidney,visual_cortex,hippocampus,thalamus,heart,muscle,cerebellum	61.903	114.116
ACVR1B	11	liver,striatum,prefrontal_cortex,kidney,visual_cortex,hippocampus,thalamus,heart,muscle,cerebellum	120.26	212.237
ACVR1C	8	liver,striatum,prefrontal_cortex,visual_cortex,hippocampus,thalamus,cerebellum	39.0956	116.423
ACVR2A	7	striatum,prefrontal_cortex,visual_cortex,hippocampus,thalamus,cerebellum	35.5481	61.2895
ACVR2B	0	none	0	0
ACVRL1	11	liver,striatum,prefrontal_cortex,kidney,visual_cortex,hippocampus,thalamus,heart,muscle,cerebellum	33.2355	101.434
ACY1	11	liver,striatum,prefrontal_cortex,kidney,visual_cortex,hippocampus,thalamus,heart,muscle,cerebellum	13.4411	23.6382
ACY3	6	striatum,prefrontal_cortex,visual_cortex,hippocampus,cerebellum	8.25086	12.4849
ACYP1	8	prefrontal_cortex,kidney,visual_cortex,hippocampus,thalamus,heart,muscle,cerebellum	10.4313	23.541
ACYP2	10	liver,striatum,prefrontal_cortex,kidney,visual_cortex,hippocampus,thalamus,heart,cerebellum	37.3143	90.4914
ADA	7	prefrontal_cortex,kidney,visual_cortex,hippocampus,thalamus,heart,muscle	13.2303	30.6526
ADA2	8	liver,striatum,kidney,hippocampus,thalamus,heart,cerebellum	20.7912	57.2322
ADAD1	0	none	0	0
ADAD2	0	none	0	0
ADAM10	11	liver,striatum,prefrontal_cortex,kidney,visual_cortex,hippocampus,thalamus,heart,muscle,cerebellum	156.82	299.726
ADAM11	9	striatum,prefrontal_cortex,visual_cortex,hippocampus,thalamus,heart,muscle,cerebellum	65.8191	138.495
ADAM12	7	liver,kidney,visual_cortex,thalamus,heart,muscle,cerebellum	22.031	80.4349
ADAM15	11	liver,striatum,prefrontal_cortex,kidney,visual_cortex,hippocampus,thalamus,heart,muscle,cerebellum	65.0349	118.163
ADAM17	11	liver,striatum,prefrontal_cortex,kidney,visual_cortex,hippocampus,thalamus,heart,muscle,cerebellum	73.3988	229.222
ADAM19	7	kidney,visual_cortex,hippocampus,thalamus,heart,muscle,cerebellum	12.9906	24.0675
ADAM2	0	none	0	0
ADAM22	10	liver,striatum,prefrontal_cortex,kidney,visual_cortex,hippocampus,thalamus,heart,cerebellum	41.1627	155.993
ADAM23	9	striatum,prefrontal_cortex,kidney,visual_cortex,hippocampus,thalamus,heart,cerebellum	103.26	185.241
ADAM28	2	thalamus,heart	5.75887	9.46606
ADAM29	0	none	0	0
ADAM30	0	none	0	0
ADAM32	0	none	0	0
ADAM33	6	striatum,kidney,hippocampus,thalamus,heart,cerebellum	2.56952	6.74483
ADAM7	0	none	0	0
ADAM8	2	kidney,cerebellum	5.2445	9.94893
ADAM9	11	liver,striatum,prefrontal_cortex,kidney,visual_cortex,hippocampus,thalamus,heart,muscle,cerebellum	102.499	187.756
ADAMDEC1	0	none	0	0
ADAMTS1	11	liver,striatum,prefrontal_cortex,kidney,visual_cortex,hippocampus,thalamus,heart,muscle,cerebellum	106.151	703.091
ADAMTS10	11	liver,striatum,prefrontal_cortex,kidney,visual_cortex,hippocampus,thalamus,heart,muscle,cerebellum	10.815	22.8672
ADAMTS12	3	kidney,heart,muscle	6.60224	8.18457
ADAMTS13	1	liver	16.8194	16.8194
ADAMTS14	3	liver,kidney,muscle	13.7552	26.606
ADAMTS15	6	liver,striatum,kidney,thalamus,heart,muscle	7.93925	35.6753
ADAMTS16	0	none	0	0
ADAMTS17	1	heart	13.892	13.892
ADAMTS18	4	prefrontal_cortex,kidney,hippocampus,muscle	6.15618	13.9134
ADAMTS19	7	liver,striatum,kidney,hippocampus,heart,muscle	7.70509	18.9205
ADAMTS2	7	liver,prefrontal_cortex,kidney,thalamus,heart,muscle,cerebellum	28.0609	90.8271
ADAMTS20	1	heart	10.2225	10.2225
ADAMTS3	7	striatum,kidney,visual_cortex,thalamus,heart,cerebellum	18.7279	78.1493
ADAMTS4	10	striatum,prefrontal_cortex,kidney,visual_cortex,hippocampus,thalamus,heart,muscle,cerebellum	16.0921	37.1857
ADAMTS5	9	liver,prefrontal_cortex,kidney,visual_cortex,hippocampus,thalamus,heart,muscle,cerebellum	17.4854	61.9534
ADAMTS6	2	kidney,heart	8.69286	15.5003
ADAMTS8	9	striatum,prefrontal_cortex,kidney,visual_cortex,hippocampus,thalamus,heart,muscle	48.6094	119.21
ADAMTS9	7	liver,prefrontal_cortex,kidney,thalamus,heart,muscle,cerebellum	25.7357	96.81
ADAMTSL1	5	kidney,hippocampus,thalamus,heart,muscle	13.5106	47.669
ADAMTSL2	11	liver,striatum,prefrontal_cortex,kidney,visual_cortex,hippocampus,thalamus,heart,muscle,cerebellum	7.84772	24.7376
ADAMTSL3	5	liver,kidney,visual_cortex,heart,muscle	4.94656	10.138
ADAMTSL4	4	liver,kidney,heart,muscle	94.6112	208.924
ADAMTSL5	5	kidney,visual_cortex,thalamus,heart,muscle	27.1161	64.3691
ADAP1	10	liver,striatum,prefrontal_cortex,kidney,visual_cortex,hippocampus,thalamus,heart,cerebellum	54.4143	150.716
ADAP2	7	liver,kidney,visual_cortex,thalamus,heart,muscle,cerebellum	2.78612	5.58177
ADAR	11	liver,striatum,prefrontal_cortex,kidney,visual_cortex,hippocampus,thalamus,heart,muscle,cerebellum	77.5183	141.284
ADARB1	10	striatum,prefrontal_cortex,kidney,visual_cortex,hippocampus,thalamus,heart,muscle,cerebellum	72.7998	332.803
ADARB2	4	prefrontal_cortex,hippocampus,thalamus,cerebellum	45.5096	91.5139
ADAT1	10	striatum,prefrontal_cortex,kidney,visual_cortex,hippocampus,thalamus,heart,muscle,cerebellum	11.7717	18.7751
ADAT2	6	prefrontal_cortex,visual_cortex,hippocampus,thalamus,muscle,cerebellum	6.97682	13.4632
ADAT3	4	liver,kidney,thalamus,heart	8.20129	22.0805
ADCK1	10	striatum,prefrontal_cortex,kidney,visual_cortex,hippocampus,thalamus,heart,muscle,cerebellum	6.34138	13.1916
ADCK2	11	liver,striatum,prefrontal_cortex,kidney,visual_cortex,hippocampus,thalamus,heart,muscle,cerebellum	15.5972	31.2461
ADCK5	11	liver,striatum,prefrontal_cortex,kidney,visual_cortex,hippocampus,thalamus,heart,muscle,cerebellum	37.9035	197.779
ADCY1	9	liver,striatum,prefrontal_cortex,kidney,visual_cortex,hippocampus,thalamus,cerebellum	148.81	476.728
ADCY10	1	liver	5.91022	5.91022
ADCY2	5	prefrontal_cortex,visual_cortex,hippocampus,thalamus,muscle	32.4076	56.1222
ADCY3	10	striatum,prefrontal_cortex,kidney,visual_cortex,hippocampus,thalamus,heart,muscle,cerebellum	47.7357	140.34
ADCY4	8	prefrontal_cortex,kidney,visual_cortex,hippocampus,thalamus,heart,muscle,cerebellum	12.0923	38.8589
ADCY5	10	liver,striatum,prefrontal_cortex,visual_cortex,hippocampus,thalamus,heart,muscle,cerebellum	156.371	513.132
ADCY6	7	liver,prefrontal_cortex,hippocampus,thalamus,heart,muscle,cerebellum	25.4329	70.3327
ADCY7	9	striatum,prefrontal_cortex,kidney,hippocampus,thalamus,heart,muscle,cerebellum	18.7702	93.7017
ADCY8	7	striatum,prefrontal_cortex,visual_cortex,hippocampus,thalamus,cerebellum	19.9124	63.5947
ADCY9	0	none	0	0
ADCYAP1	2	prefrontal_cortex,cerebellum	15.7925	24.7076
ADCYAP1R1	10	striatum,prefrontal_cortex,kidney,visual_cortex,hippocampus,thalamus,heart,muscle,cerebellum	57.2465	260.485
ADD1	11	liver,striatum,prefrontal_cortex,kidney,visual_cortex,hippocampus,thalamus,heart,muscle,cerebellum	208.674	369.288
ADD2	8	striatum,prefrontal_cortex,kidney,visual_cortex,hippocampus,thalamus,cerebellum	101.662	211.537
ADD3	11	liver,striatum,prefrontal_cortex,kidney,visual_cortex,hippocampus,thalamus,heart,muscle,cerebellum	213.328	419.552
ADGB	1	hippocampus	1.45091	1.45091
ADGRA1	0	none	0	0
ADGRA2	6	liver,kidney,thalamus,heart,muscle,cerebellum	34.7688	77.4223
ADGRA3	11	liver,striatum,prefrontal_cortex,kidney,visual_cortex,hippocampus,thalamus,heart,muscle,cerebellum	30.083	60.1767
ADGRB1	9	striatum,prefrontal_cortex,kidney,visual_cortex,hippocampus,thalamus,heart,cerebellum	41.2446	84.4204
ADGRB2	10	striatum,prefrontal_cortex,kidney,visual_cortex,hippocampus,thalamus,heart,muscle,cerebellum	38.8682	84.0126
ADGRB3	9	striatum,prefrontal_cortex,kidney,visual_cortex,hippocampus,thalamus,heart,cerebellum	73.9542	144.24
ADGRD1	6	kidney,visual_cortex,thalamus,heart,muscle,cerebellum	6.61636	11.4908
ADGRD2	0	none	0	0
ADGRE1	0	none	0	0
ADGRE3	0	none	0	0
ADGRE5	10	liver,striatum,kidney,visual_cortex,hippocampus,thalamus,heart,muscle,cerebellum	17.2854	56.9704
ADGRF1	0	none	0	0
ADGRF3	3	kidney,hippocampus,cerebellum	3.22046	5.64217
ADGRF5	11	liver,striatum,prefrontal_cortex,kidney,visual_cortex,hippocampus,thalamus,heart,muscle,cerebellum	55.6051	174.382
ADGRG1	11	liver,striatum,prefrontal_cortex,kidney,visual_cortex,hippocampus,thalamus,heart,muscle,cerebellum	157.574	342.38
ADGRG2	3	visual_cortex,heart,muscle	7.62901	13.148
ADGRG3	1	kidney	1.08889	1.08889
ADGRG4	0	none	0	0
ADGRG5	2	thalamus,cerebellum	6.97553	10.4582
ADGRG6	7	striatum,prefrontal_cortex,kidney,hippocampus,thalamus,heart,muscle	5.64144	11.8744
ADGRG7	0	none	0	0
ADGRL1	8	striatum,prefrontal_cortex,visual_cortex,hippocampus,thalamus,muscle,cerebellum	27.1414	47.416
ADGRL2	11	liver,striatum,prefrontal_cortex,kidney,visual_cortex,hippocampus,thalamus,heart,muscle,cerebellum	66.6576	304.651
ADGRL3	10	striatum,prefrontal_cortex,kidney,visual_cortex,hippocampus,thalamus,heart,muscle,cerebellum	27.361	59.2686
ADGRL4	10	liver,striatum,kidney,visual_cortex,hippocampus,thalamus,heart,muscle,cerebellum	19.8281	85.1561
ADGRV1	0	none	0	0
ADH1A	2	liver,kidney	254.956	503.039
ADH1B	1	liver	1290.66	1290.66
ADH1C	1	kidney	8.28192	8.28192
ADH5	11	liver,striatum,prefrontal_cortex,kidney,visual_cortex,hippocampus,thalamus,heart,muscle,cerebellum	132.389	251.715
ADH7	0	none	0	0
ADHFE1	11	liver,striatum,prefrontal_cortex,kidney,visual_cortex,hippocampus,thalamus,heart,muscle,cerebellum	93.4491	192.76
ADI1	11	liver,striatum,prefrontal_cortex,kidney,visual_cortex,hippocampus,thalamus,heart,muscle,cerebellum	130.84	276.861
ADIG	0	none	0	0
ADIPOQ	1	muscle	15.0358	15.0358
ADIPOR1	11	liver,striatum,prefrontal_cortex,kidney,visual_cortex,hippocampus,thalamus,heart,muscle,cerebellum	84.2564	155.693
ADIPOR2	11	liver,striatum,prefrontal_cortex,kidney,visual_cortex,hippocampus,thalamus,heart,muscle,cerebellum	212.618	441.04
ADIRF	8	liver,striatum,prefrontal_cortex,visual_cortex,hippocampus,thalamus,heart	22.633	51.7724
ADISSP	10	liver,striatum,prefrontal_cortex,kidney,visual_cortex,hippocampus,thalamus,heart,cerebellum	66.4314	145.101
ADK	11	liver,striatum,prefrontal_cortex,kidney,visual_cortex,hippocampus,thalamus,heart,muscle,cerebellum	49.5155	69.9304
ADM	10	liver,striatum,prefrontal_cortex,kidney,visual_cortex,hippocampus,thalamus,heart,cerebellum	26.3425	56.0441
ADM2	3	liver,kidney,cerebellum	12.0825	28.8156
ADM5	1	cerebellum	0.140342	0.140342
ADNP	10	striatum,prefrontal_cortex,kidney,visual_cortex,hippocampus,thalamus,heart,muscle,cerebellum	56.5643	108.325
ADNP2	7	striatum,prefrontal_cortex,kidney,thalamus,muscle,cerebellum	18.2903	45.5392
ADO	11	liver,striatum,prefrontal_cortex,kidney,visual_cortex,hippocampus,thalamus,heart,muscle,cerebellum	99.1503	170.191
ADORA1	10	striatum,prefrontal_cortex,kidney,visual_cortex,hippocampus,thalamus,heart,muscle,cerebellum	109.632	246.579
ADORA2A	9	liver,striatum,kidney,hippocampus,thalamus,heart,muscle,cerebellum	353.88	1480.29
ADORA2B	8	striatum,prefrontal_cortex,visual_cortex,hippocampus,thalamus,muscle,cerebellum	17.4113	40.331
ADORA3	4	prefrontal_cortex,visual_cortex,hippocampus,thalamus	6.29643	16.8392
ADPGK	11	liver,striatum,prefrontal_cortex,kidney,visual_cortex,hippocampus,thalamus,heart,muscle,cerebellum	30.4672	65.7066
ADPRH	11	liver,striatum,prefrontal_cortex,kidney,visual_cortex,hippocampus,thalamus,heart,muscle,cerebellum	21.1408	57.168
ADPRHL1	1	heart	29.8528	29.8528
ADPRM	11	liver,striatum,prefrontal_cortex,kidney,visual_cortex,hippocampus,thalamus,heart,muscle,cerebellum	32.8404	82.1729
ADPRS	11	liver,striatum,prefrontal_cortex,kidney,visual_cortex,hippocampus,thalamus,heart,muscle,cerebellum	34.5964	54.8375
ADRA1A	11	liver,striatum,prefrontal_cortex,kidney,visual_cortex,hippocampus,thalamus,heart,muscle,cerebellum	12.0356	27.8001
ADRA1B	5	liver,prefrontal_cortex,visual_cortex,thalamus,heart	5.52027	11.8167
ADRA1D	4	prefrontal_cortex,visual_cortex,thalamus,heart	3.46195	6.15087
ADRA2A	5	prefrontal_cortex,visual_cortex,hippocampus,thalamus,cerebellum	5.31635	8.35614
ADRA2B	6	liver,prefrontal_cortex,kidney,thalamus,heart,muscle	18.7099	44.9348
ADRA2C	1	prefrontal_cortex	0.126662	0.126662
ADRB1	5	prefrontal_cortex,visual_cortex,hippocampus,thalamus,heart	3.86395	10.3674
ADRB2	1	liver	11.2675	11.2675
ADRB3	1	visual_cortex	8.76615	8.76615
ADRM1	11	liver,striatum,prefrontal_cortex,kidney,visual_cortex,hippocampus,thalamus,heart,muscle,cerebellum	83.7743	130.306
ADSL	11	liver,striatum,prefrontal_cortex,kidney,visual_cortex,hippocampus,thalamus,heart,muscle,cerebellum	57.6107	160.46
ADSS1	11	liver,striatum,prefrontal_cortex,kidney,visual_cortex,hippocampus,thalamus,heart,muscle,cerebellum	49.1821	353.184
ADSS2	10	striatum,prefrontal_cortex,kidney,visual_cortex,hippocampus,thalamus,heart,muscle,cerebellum	31.9589	70.9771
ADTRP	2	prefrontal_cortex,cerebellum	0.850104	1.58877
AEBP1	9	liver,prefrontal_cortex,kidney,visual_cortex,hippocampus,thalamus,heart,muscle,cerebellum	27.2231	103.043
AEBP2	6	prefrontal_cortex,kidney,visual_cortex,thalamus,muscle,cerebellum	7.1311	16.5183
AEN	11	liver,striatum,prefrontal_cortex,kidney,visual_cortex,hippocampus,thalamus,heart,muscle,cerebellum	79.6825	157.074
AFAP1	10	liver,striatum,prefrontal_cortex,kidney,hippocampus,thalamus,heart,muscle,cerebellum	36.0102	132.633
AFAP1L1	11	liver,striatum,prefrontal_cortex,kidney,visual_cortex,hippocampus,thalamus,heart,muscle,cerebellum	45.7431	282.811
AFAP1L2	11	liver,striatum,prefrontal_cortex,kidney,visual_cortex,hippocampus,thalamus,heart,muscle,cerebellum	28.4182	105.713
AFDN	0	none	0	0
AFF1	8	striatum,prefrontal_cortex,kidney,hippocampus,heart,muscle,cerebellum	27.6251	68.805
AFF2	5	prefrontal_cortex,kidney,hippocampus,thalamus,cerebellum	12.0348	27.4706
AFF3	10	striatum,prefrontal_cortex,kidney,visual_cortex,hippocampus,thalamus,heart,muscle,cerebellum	13.5177	27.2134
AFF4	11	liver,striatum,prefrontal_cortex,kidney,visual_cortex,hippocampus,thalamus,heart,muscle,cerebellum	37.2908	74.704
AFG1L	11	liver,striatum,prefrontal_cortex,kidney,visual_cortex,hippocampus,thalamus,heart,muscle,cerebellum	15.9957	27.4308
AFG2A	7	liver,striatum,kidney,thalamus,heart,muscle,cerebellum	9.98609	19.659
AFG2B	11	liver,striatum,prefrontal_cortex,kidney,visual_cortex,hippocampus,thalamus,heart,muscle,cerebellum	19.7393	41.8548
AFG3L2	11	liver,striatum,prefrontal_cortex,kidney,visual_cortex,hippocampus,thalamus,heart,muscle,cerebellum	141.431	286.166
AFM	1	liver	256.787	256.787
AFMID	4	liver,hippocampus,heart,cerebellum	2.90872	8.11013
AFP	1	liver	605.899	605.899
AFTPH	11	liver,striatum,prefrontal_cortex,kidney,visual_cortex,hippocampus,thalamus,heart,muscle,cerebellum	120.32	257.017
AGA	11	liver,striatum,prefrontal_cortex,kidney,visual_cortex,hippocampus,thalamus,heart,muscle,cerebellum	64.6381	189.449
AGAP1	7	liver,striatum,visual_cortex,hippocampus,muscle,cerebellum	15.6127	28.4332
AGAP2	7	striatum,prefrontal_cortex,visual_cortex,hippocampus,thalamus,cerebellum	41.5379	68.2463
AGAP3	10	liver,striatum,prefrontal_cortex,kidney,visual_cortex,hippocampus,thalamus,heart,muscle,cerebellum	29.7252	88.5093
AGBL1	1	muscle	9.00023	9.00023
AGBL2	9	liver,striatum,kidney,hippocampus,thalamus,heart,muscle,cerebellum	5.65491	9.86213
AGBL3	0	none	0	0
AGBL5	10	striatum,prefrontal_cortex,kidney,visual_cortex,hippocampus,thalamus,heart,muscle,cerebellum	15.214	36.4621
AGER	0	none	0	0
AGFG1	5	prefrontal_cortex,kidney,visual_cortex,hippocampus,cerebellum	14.3126	25.0672
AGFG2	11	liver,striatum,prefrontal_cortex,kidney,visual_cortex,hippocampus,thalamus,heart,muscle,cerebellum	26.1584	47.9802
AGGF1	11	liver,striatum,prefrontal_cortex,kidney,visual_cortex,hippocampus,thalamus,heart,muscle,cerebellum	23.198	48.7053
AGK	11	liver,striatum,prefrontal_cortex,kidney,visual_cortex,hippocampus,thalamus,heart,muscle,cerebellum	83.4237	120.26
AGL	11	liver,striatum,prefrontal_cortex,kidney,visual_cortex,hippocampus,thalamus,heart,muscle,cerebellum	178.703	1205.96
AGMAT	2	liver,kidney	48.9135	92.1341
AGMO	4	striatum,visual_cortex,thalamus	4.44989	7.98832
AGO1	11	liver,striatum,prefrontal_cortex,kidney,visual_cortex,hippocampus,thalamus,heart,muscle,cerebellum	20.6908	43.4552
AGO2	11	liver,striatum,prefrontal_cortex,kidney,visual_cortex,hippocampus,thalamus,heart,muscle,cerebellum	28.3215	126.798
AGO3	11	liver,striatum,prefrontal_cortex,kidney,visual_cortex,hippocampus,thalamus,heart,muscle,cerebellum	34.4854	61.5991
AGO4	4	striatum,prefrontal_cortex,visual_cortex,thalamus	7.22334	10.0051
AGPAT1	11	liver,striatum,prefrontal_cortex,kidney,visual_cortex,hippocampus,thalamus,heart,muscle,cerebellum	131.916	290.226
AGPAT2	8	liver,kidney,visual_cortex,hippocampus,thalamus,heart,muscle,cerebellum	27.5153	157.501
AGPAT3	5	kidney,thalamus,heart,muscle,cerebellum	46.4817	66.0203
AGPAT4	10	liver,striatum,prefrontal_cortex,kidney,visual_cortex,hippocampus,thalamus,muscle,cerebellum	22.7231	77.7655
AGPAT5	11	liver,striatum,prefrontal_cortex,kidney,visual_cortex,hippocampus,thalamus,heart,muscle,cerebellum	42.624	65.6494
AGPS	11	liver,striatum,prefrontal_cortex,kidney,visual_cortex,hippocampus,thalamus,heart,muscle,cerebellum	76.4613	150.13
AGR2	0	none	0	0
AGR3	0	none	0	0
AGRN	11	liver,striatum,prefrontal_cortex,kidney,visual_cortex,hippocampus,thalamus,heart,muscle,cerebellum	28.995	63.9058
AGRP	1	kidney	576.713	576.713
AGT	10	liver,striatum,prefrontal_cortex,kidney,visual_cortex,hippocampus,thalamus,heart,muscle	1565.37	14783.5
AGTPBP1	8	prefrontal_cortex,kidney,visual_cortex,hippocampus,thalamus,heart,muscle,cerebellum	29.4947	50.4602
AGTR1	5	liver,kidney,thalamus,heart,muscle	16.191	34.1813
AGTR2	4	kidney,heart,muscle,cerebellum	8.32345	18.3178
AGTRAP	9	liver,prefrontal_cortex,kidney,visual_cortex,hippocampus,thalamus,heart,muscle,cerebellum	9.00989	23.199
AGXT	2	liver,kidney	348.451	685.38
AGXT2	1	liver	215.978	215.978
AHCTF1	10	striatum,prefrontal_cortex,kidney,visual_cortex,hippocampus,thalamus,heart,muscle,cerebellum	12.4694	31.6047
AHCY	11	liver,striatum,prefrontal_cortex,kidney,visual_cortex,hippocampus,thalamus,heart,muscle,cerebellum	120.153	277.551
AHCYL1	11	liver,striatum,prefrontal_cortex,kidney,visual_cortex,hippocampus,thalamus,heart,muscle,cerebellum	129.053	254.09
AHCYL2	8	striatum,prefrontal_cortex,kidney,visual_cortex,hippocampus,thalamus,heart,muscle	9.96231	25.2539
AHDC1	10	striatum,prefrontal_cortex,kidney,visual_cortex,hippocampus,thalamus,heart,muscle,cerebellum	31.4646	104.724
AHI1	11	liver,striatum,prefrontal_cortex,kidney,visual_cortex,hippocampus,thalamus,heart,muscle,cerebellum	14.7581	26.6833
AHNAK	11	liver,striatum,prefrontal_cortex,kidney,visual_cortex,hippocampus,thalamus,heart,muscle,cerebellum	199.45	607.403
AHNAK2	1	thalamus	0.503383	0.503383
AHR	8	liver,prefrontal_cortex,kidney,hippocampus,thalamus,heart,muscle,cerebellum	7.58379	24.1231
AHRR	2	kidney,muscle	2.9153	3.81821
AHSA1	11	liver,striatum,prefrontal_cortex,kidney,visual_cortex,hippocampus,thalamus,heart,muscle,cerebellum	49.1485	88.5106
AHSA2P	0	none	0	0
AHSG	2	liver,visual_cortex	3206.93	6413.6
AHSP	0	none	0	0
AICDA	0	none	0	0
AIDA	11	liver,striatum,prefrontal_cortex,kidney,visual_cortex,hippocampus,thalamus,heart,muscle,cerebellum	106.124	189.716
AIF1	1	thalamus	16.6294	16.6294
AIF1L	11	liver,striatum,prefrontal_cortex,kidney,visual_cortex,hippocampus,thalamus,heart,muscle,cerebellum	77.6216	319.261
AIFM1	11	liver,striatum,prefrontal_cortex,kidney,visual_cortex,hippocampus,thalamus,heart,muscle,cerebellum	50.3211	108.721
AIFM2	11	liver,striatum,prefrontal_cortex,kidney,visual_cortex,hippocampus,thalamus,heart,muscle,cerebellum	17.123	104.991
AIFM3	8	striatum,prefrontal_cortex,visual_cortex,hippocampus,thalamus,muscle,cerebellum	82.2918	170.918
AIG1	11	liver,striatum,prefrontal_cortex,kidney,visual_cortex,hippocampus,thalamus,heart,muscle,cerebellum	23.6926	55.4793
AIM2	1	prefrontal_cortex	0.337535	0.337535
AIMP1	11	liver,striatum,prefrontal_cortex,kidney,visual_cortex,hippocampus,thalamus,heart,muscle,cerebellum	27.2214	63.4672
AIMP2	10	liver,striatum,prefrontal_cortex,kidney,visual_cortex,hippocampus,thalamus,heart,muscle,cerebellum	14.8488	41.122
AIP	8	striatum,prefrontal_cortex,visual_cortex,hippocampus,thalamus,heart,cerebellum	17.5277	33.5443
AIPL1	0	none	0	0
AIRE	6	striatum,prefrontal_cortex,visual_cortex,hippocampus,thalamus,cerebellum	8.11893	19.0643
AIRIM	11	liver,striatum,prefrontal_cortex,kidney,visual_cortex,hippocampus,thalamus,heart,muscle,cerebellum	33.4484	68.5357
AJAP1	2	prefrontal_cortex,heart	0.987209	1.21793
AJM1	4	prefrontal_cortex,visual_cortex,thalamus,cerebellum	3.3305	11.1485
AJUBA	11	liver,striatum,prefrontal_cortex,kidney,visual_cortex,hippocampus,thalamus,heart,muscle,cerebellum	34.4282	115.264
AK1	11	liver,striatum,prefrontal_cortex,kidney,visual_cortex,hippocampus,thalamus,heart,muscle,cerebellum	22.2788	70.851
AK2	11	liver,striatum,prefrontal_cortex,kidney,visual_cortex,hippocampus,thalamus,heart,muscle,cerebellum	42.7583	100.501
AK3	11	liver,striatum,prefrontal_cortex,kidney,visual_cortex,hippocampus,thalamus,heart,muscle,cerebellum	303.596	405.095
AK4	11	liver,striatum,prefrontal_cortex,kidney,visual_cortex,hippocampus,thalamus,heart,muscle,cerebellum	53.0446	132.368
AK5	9	striatum,prefrontal_cortex,kidney,visual_cortex,hippocampus,thalamus,muscle,cerebellum	233.428	597.538
AK6	9	liver,striatum,prefrontal_cortex,visual_cortex,hippocampus,thalamus,heart,muscle,cerebellum	13.7817	36.9871
AK7	4	striatum,hippocampus,thalamus	18.2431	32.1007
AK8	5	striatum,prefrontal_cortex,hippocampus,thalamus,cerebellum	10.4606	24.8771
AK9	0	none	0	0
AKAIN1	5	prefrontal_cortex,visual_cortex,hippocampus,thalamus,cerebellum	35.9574	84.7718
AKAP1	11	liver,striatum,prefrontal_cortex,kidney,visual_cortex,hippocampus,thalamus,heart,muscle,cerebellum	394.085	903.789
AKAP10	7	liver,striatum,prefrontal_cortex,kidney,visual_cortex,hippocampus,heart	5.86677	13.5449
AKAP11	11	liver,striatum,prefrontal_cortex,kidney,visual_cortex,hippocampus,thalamus,heart,muscle,cerebellum	80.3865	164.583
AKAP12	11	liver,striatum,prefrontal_cortex,kidney,visual_cortex,hippocampus,thalamus,heart,muscle,cerebellum	94.5488	468.095
AKAP13	8	striatum,prefrontal_cortex,kidney,hippocampus,thalamus,heart,muscle,cerebellum	61.9817	260.548
AKAP14	0	none	0	0
AKAP17A	11	liver,striatum,prefrontal_cortex,kidney,visual_cortex,hippocampus,thalamus,heart,muscle,cerebellum	21.29	44.3325
AKAP19	8	striatum,prefrontal_cortex,kidney,visual_cortex,hippocampus,thalamus,cerebellum	15.2768	33.2696
AKAP3	11	liver,striatum,prefrontal_cortex,kidney,visual_cortex,hippocampus,thalamus,heart,muscle,cerebellum	11.1255	19.7047
AKAP4	0	none	0	0
AKAP5	9	striatum,prefrontal_cortex,kidney,visual_cortex,hippocampus,thalamus,heart,cerebellum	25.2299	50.781
AKAP6	10	striatum,prefrontal_cortex,kidney,visual_cortex,hippocampus,thalamus,heart,muscle,cerebellum	54.9497	114.896
AKAP7	11	liver,striatum,prefrontal_cortex,kidney,visual_cortex,hippocampus,thalamus,heart,muscle,cerebellum	24.3788	49.2703
AKAP8	11	liver,striatum,prefrontal_cortex,kidney,visual_cortex,hippocampus,thalamus,heart,muscle,cerebellum	66.7151	132.777
AKAP8L	11	liver,striatum,prefrontal_cortex,kidney,visual_cortex,hippocampus,thalamus,heart,muscle,cerebellum	84.486	161.867
AKAP9	8	striatum,prefrontal_cortex,hippocampus,thalamus,heart,muscle,cerebellum	18.1014	33.7522
AKIP1	1	hippocampus	5.72591	5.72591
AKIRIN1	11	liver,striatum,prefrontal_cortex,kidney,visual_cortex,hippocampus,thalamus,heart,muscle,cerebellum	148.541	219.769
AKIRIN2	11	liver,striatum,prefrontal_cortex,kidney,visual_cortex,hippocampus,thalamus,heart,muscle,cerebellum	44.2452	87.35
AKNA	7	striatum,prefrontal_cortex,kidney,thalamus,heart,muscle,cerebellum	9.07002	15.6564
AKNAD1	0	none	0	0
AKR1A1	10	liver,striatum,prefrontal_cortex,kidney,visual_cortex,hippocampus,thalamus,heart,muscle,cerebellum	22.252	83.3735
AKR1B1	11	liver,striatum,prefrontal_cortex,kidney,visual_cortex,hippocampus,thalamus,heart,muscle,cerebellum	44.9922	429.204
AKR1B10	9	liver,striatum,prefrontal_cortex,kidney,visual_cortex,hippocampus,thalamus,muscle	82.4787	638.293
AKR1C1	11	liver,striatum,prefrontal_cortex,kidney,visual_cortex,hippocampus,thalamus,heart,muscle,cerebellum	46.0645	149.226
AKR1C4	1	liver	156.561	156.561
AKR1D1	1	liver	38.7567	38.7567
AKR1E2	0	none	0	0
AKR7A2	11	liver,striatum,prefrontal_cortex,kidney,visual_cortex,hippocampus,thalamus,heart,muscle,cerebellum	26.3863	48.0161
AKR7A3	1	hippocampus	10.9025	10.9025
AKT1	10	striatum,prefrontal_cortex,kidney,visual_cortex,hippocampus,thalamus,heart,muscle,cerebellum	30.7419	59.4646
AKT1S1	11	liver,striatum,prefrontal_cortex,kidney,visual_cortex,hippocampus,thalamus,heart,muscle,cerebellum	43.3336	76.7143
AKT2	11	liver,striatum,prefrontal_cortex,kidney,visual_cortex,hippocampus,thalamus,heart,muscle,cerebellum	143.247	668.29
AKT3	10	striatum,prefrontal_cortex,kidney,visual_cortex,hippocampus,thalamus,heart,muscle,cerebellum	80.1344	173.05
AKTIP	11	liver,striatum,prefrontal_cortex,kidney,visual_cortex,hippocampus,thalamus,heart,muscle,cerebellum	99.7746	166.624
ALAD	11	liver,striatum,prefrontal_cortex,kidney,visual_cortex,hippocampus,thalamus,heart,muscle,cerebellum	41.7173	61.3815
ALAS1	11	liver,striatum,prefrontal_cortex,kidney,visual_cortex,hippocampus,thalamus,heart,muscle,cerebellum	90.541	357.773
ALAS2	4	liver,kidney,heart,muscle	65.4457	167.787
ALB	11	liver,striatum,prefrontal_cortex,kidney,visual_cortex,hippocampus,thalamus,heart,muscle,cerebellum	17745.4	195179
ALCAM	11	liver,striatum,prefrontal_cortex,kidney,visual_cortex,hippocampus,thalamus,heart,muscle,cerebellum	181.692	452.983
ALDH16A1	9	liver,striatum,prefrontal_cortex,kidney,visual_cortex,hippocampus,heart,muscle	7.11575	21.6636
ALDH18A1	11	liver,striatum,prefrontal_cortex,kidney,visual_cortex,hippocampus,thalamus,heart,muscle,cerebellum	81.0048	188.676
ALDH1A1	8	striatum,prefrontal_cortex,kidney,visual_cortex,hippocampus,thalamus,cerebellum	66.2699	131.15
ALDH1A2	8	liver,prefrontal_cortex,kidney,visual_cortex,hippocampus,thalamus,heart,muscle	164.708	1151.32
ALDH1A3	9	striatum,prefrontal_cortex,kidney,visual_cortex,hippocampus,heart,muscle,cerebellum	11.1427	46.46
ALDH1B1	10	liver,striatum,prefrontal_cortex,kidney,visual_cortex,hippocampus,thalamus,heart,cerebellum	12.879	59.2983
ALDH1L1	11	liver,striatum,prefrontal_cortex,kidney,visual_cortex,hippocampus,thalamus,heart,muscle,cerebellum	136.453	506.652
ALDH1L2	10	liver,striatum,prefrontal_cortex,kidney,visual_cortex,hippocampus,thalamus,heart,muscle,cerebellum	11.0483	38.2485
ALDH2	11	liver,striatum,prefrontal_cortex,kidney,visual_cortex,hippocampus,thalamus,heart,muscle,cerebellum	262.743	703.247
ALDH3A1	1	muscle	15.6164	15.6164
ALDH3A2	11	liver,striatum,prefrontal_cortex,kidney,visual_cortex,hippocampus,thalamus,heart,muscle,cerebellum	88.4122	372.059
ALDH3B1	7	striatum,prefrontal_cortex,visual_cortex,hippocampus,thalamus,heart,cerebellum	7.99824	21.3948
ALDH4A1	11	liver,striatum,prefrontal_cortex,kidney,visual_cortex,hippocampus,thalamus,heart,muscle,cerebellum	33.2672	69.3295
ALDH5A1	11	liver,striatum,prefrontal_cortex,kidney,visual_cortex,hippocampus,thalamus,heart,muscle,cerebellum	293.164	616.342
ALDH6A1	11	liver,striatum,prefrontal_cortex,kidney,visual_cortex,hippocampus,thalamus,heart,muscle,cerebellum	292.609	489.134
ALDH7A1	11	liver,striatum,prefrontal_cortex,kidney,visual_cortex,hippocampus,thalamus,heart,muscle,cerebellum	43.7771	81.0672
ALDH8A1	1	liver	46.4633	46.4633
ALDH9A1	11	liver,striatum,prefrontal_cortex,kidney,visual_cortex,hippocampus,thalamus,heart,muscle,cerebellum	71.0824	108.733
ALDOA	11	liver,striatum,prefrontal_cortex,kidney,visual_cortex,hippocampus,thalamus,heart,muscle,cerebellum	1329.8	5939.57
ALDOB	1	liver	3133.94	3133.94
ALDOC	9	striatum,prefrontal_cortex,kidney,visual_cortex,hippocampus,thalamus,heart,cerebellum	328.561	815.492
ALG1	11	liver,striatum,prefrontal_cortex,kidney,visual_cortex,hippocampus,thalamus,heart,muscle,cerebellum	24.1219	46.5459
ALG10	10	striatum,prefrontal_cortex,kidney,visual_cortex,hippocampus,thalamus,heart,muscle,cerebellum	15.2018	21.9139
ALG11	11	liver,striatum,prefrontal_cortex,kidney,visual_cortex,hippocampus,thalamus,heart,muscle,cerebellum	26.5268	48.2333
ALG12	11	liver,striatum,prefrontal_cortex,kidney,visual_cortex,hippocampus,thalamus,heart,muscle,cerebellum	51.3971	109.138
ALG13	9	striatum,prefrontal_cortex,kidney,visual_cortex,hippocampus,thalamus,heart,muscle,cerebellum	13.8567	24.4298
ALG14	11	liver,striatum,prefrontal_cortex,kidney,visual_cortex,hippocampus,thalamus,heart,muscle,cerebellum	36.8405	98.0019
ALG2	11	liver,striatum,prefrontal_cortex,kidney,visual_cortex,hippocampus,thalamus,heart,muscle,cerebellum	25.13	54.4579
ALG3	11	liver,striatum,prefrontal_cortex,kidney,visual_cortex,hippocampus,thalamus,heart,muscle,cerebellum	31.1513	61.6856
ALG5	10	liver,striatum,prefrontal_cortex,kidney,visual_cortex,hippocampus,thalamus,heart,cerebellum	32.9482	54.5884
ALG6	10	striatum,prefrontal_cortex,kidney,visual_cortex,hippocampus,thalamus,heart,muscle,cerebellum	9.32067	24.9481
ALG8	7	prefrontal_cortex,kidney,hippocampus,thalamus,heart,muscle,cerebellum	7.11507	16.8037
ALG9	11	liver,striatum,prefrontal_cortex,kidney,visual_cortex,hippocampus,thalamus,heart,muscle,cerebellum	15.3846	34.8105
ALK	3	thalamus,heart,cerebellum	10.9732	14.0946
ALKAL1	0	none	0	0
ALKAL2	0	none	0	0
ALKBH1	10	liver,striatum,kidney,visual_cortex,hippocampus,thalamus,heart,muscle,cerebellum	8.57147	18.7755
ALKBH2	9	striatum,prefrontal_cortex,kidney,visual_cortex,hippocampus,heart,muscle,cerebellum	6.30317	23.331
ALKBH3	7	liver,striatum,kidney,visual_cortex,heart,muscle,cerebellum	14.6559	42.7599
ALKBH4	11	liver,striatum,prefrontal_cortex,kidney,visual_cortex,hippocampus,thalamus,heart,muscle,cerebellum	24.0729	40.5407
ALKBH5	11	liver,striatum,prefrontal_cortex,kidney,visual_cortex,hippocampus,thalamus,heart,muscle,cerebellum	18.8923	36.1604
ALKBH6	6	prefrontal_cortex,kidney,visual_cortex,hippocampus,heart,muscle	9.90709	21.1875
ALKBH7	5	prefrontal_cortex,kidney,visual_cortex,thalamus,heart	15.8426	31.551
ALKBH8	11	liver,striatum,prefrontal_cortex,kidney,visual_cortex,hippocampus,thalamus,heart,muscle,cerebellum	8.37877	30.9435
ALLC	0	none	0	0
ALMS1	6	prefrontal_cortex,kidney,visual_cortex,hippocampus,thalamus,cerebellum	12.4105	18.4416
ALOX12	2	liver,cerebellum	36.301	65.2125
ALOX12B	2	striatum	8.73803	11.1575
ALOX15	3	kidney,visual_cortex,heart	17.4961	26.9038
ALOX15B	0	none	0	0
ALOX5	10	liver,striatum,prefrontal_cortex,visual_cortex,hippocampus,thalamus,heart,muscle,cerebellum	10.4644	23.4659
ALOX5AP	1	kidney	10.6971	10.6971
ALOXE3	7	prefrontal_cortex,kidney,visual_cortex,hippocampus,thalamus,muscle,cerebellum	9.22449	24.2736
ALPK1	1	kidney	2.94216	2.94216
ALPK2	2	heart,muscle	287.286	297.284
ALPK3	2	heart,muscle	89.1962	147.096
ALPL	11	liver,striatum,prefrontal_cortex,kidney,visual_cortex,hippocampus,thalamus,heart,muscle,cerebellum	55.0043	133.733
ALPP	0	none	0	0
ALS2	11	liver,striatum,prefrontal_cortex,kidney,visual_cortex,hippocampus,thalamus,heart,muscle,cerebellum	53.0701	440.837
ALS2CL	7	liver,kidney,hippocampus,thalamus,heart,muscle,cerebellum	5.40398	11.8643
ALX1	1	kidney	7.71964	7.71964
ALX3	3	striatum,hippocampus,thalamus	7.91987	9.17128
ALX4	4	visual_cortex,hippocampus,thalamus,cerebellum	3.13101	10.9467
ALYREF	0	none	0	0
AMACR	11	liver,striatum,prefrontal_cortex,kidney,visual_cortex,hippocampus,thalamus,heart,muscle,cerebellum	20.172	35.143
AMBN	0	none	0	0
AMBP	1	liver	1151.93	1151.93
AMBRA1	11	liver,striatum,prefrontal_cortex,kidney,visual_cortex,hippocampus,thalamus,heart,muscle,cerebellum	24.4183	43.7174
AMD1	11	liver,striatum,prefrontal_cortex,kidney,visual_cortex,hippocampus,thalamus,heart,muscle,cerebellum	118.278	235.505
AMDHD1	3	liver,prefrontal_cortex,thalamus	16.3615	47.1409
AMDHD2	11	liver,striatum,prefrontal_cortex,kidney,visual_cortex,hippocampus,thalamus,heart,muscle,cerebellum	29.9395	76.3919
AMELX	0	none	0	0
AMER1	6	liver,visual_cortex,thalamus,heart,muscle,cerebellum	5.74785	15.5254
AMER2	0	none	0	0
AMER3	7	striatum,prefrontal_cortex,visual_cortex,hippocampus,thalamus,cerebellum	58.0351	322.68
AMFR	11	liver,striatum,prefrontal_cortex,kidney,visual_cortex,hippocampus,thalamus,heart,muscle,cerebellum	204.345	503.76
AMH	1	visual_cortex	0.976763	0.976763
AMHR2	0	none	0	0
AMIGO1	10	striatum,prefrontal_cortex,kidney,visual_cortex,hippocampus,thalamus,heart,muscle,cerebellum	46.283	87.0525
AMIGO2	10	liver,striatum,prefrontal_cortex,kidney,visual_cortex,hippocampus,thalamus,heart,cerebellum	65.1244	338.676
AMIGO3	11	liver,striatum,prefrontal_cortex,kidney,visual_cortex,hippocampus,thalamus,heart,muscle,cerebellum	7.71337	25.1432
AMMECR1	0	none	0	0
AMMECR1L	11	liver,striatum,prefrontal_cortex,kidney,visual_cortex,hippocampus,thalamus,heart,muscle,cerebellum	35.3412	94.5769
AMN	1	liver	54.871	54.871
AMN1	11	liver,striatum,prefrontal_cortex,kidney,visual_cortex,hippocampus,thalamus,heart,muscle,cerebellum	128.286	285.17
AMOT	10	striatum,prefrontal_cortex,kidney,visual_cortex,hippocampus,thalamus,heart,muscle,cerebellum	56.016	177.332
AMOTL1	9	striatum,prefrontal_cortex,kidney,hippocampus,thalamus,heart,muscle,cerebellum	61.0001	364.161
AMOTL2	11	liver,striatum,prefrontal_cortex,kidney,visual_cortex,hippocampus,thalamus,heart,muscle,cerebellum	159.035	639.244
AMPD1	1	muscle	1363.22	1363.22
AMPD2	11	liver,striatum,prefrontal_cortex,kidney,visual_cortex,hippocampus,thalamus,heart,muscle,cerebellum	261.794	385.175
AMPD3	11	liver,striatum,prefrontal_cortex,kidney,visual_cortex,hippocampus,thalamus,heart,muscle,cerebellum	17.5367	59.463
AMPH	9	striatum,prefrontal_cortex,kidney,visual_cortex,hippocampus,thalamus,heart,cerebellum	69.9566	131.381
AMT	10	liver,striatum,prefrontal_cortex,kidney,visual_cortex,hippocampus,thalamus,heart,cerebellum	43.1354	75.2169
AMTN	0	none	0	0
AMZ1	7	striatum,prefrontal_cortex,visual_cortex,hippocampus,thalamus,cerebellum	21.5869	42.9782
AMZ2	10	striatum,prefrontal_cortex,kidney,visual_cortex,hippocampus,thalamus,heart,muscle,cerebellum	30.3336	86.3234
ANAPC1	11	liver,striatum,prefrontal_cortex,kidney,visual_cortex,hippocampus,thalamus,heart,muscle,cerebellum	32.9345	66.9808
ANAPC10	9	liver,striatum,prefrontal_cortex,kidney,visual_cortex,hippocampus,heart,cerebellum	19.9308	57.5014
ANAPC13	8	striatum,prefrontal_cortex,visual_cortex,hippocampus,thalamus,muscle,cerebellum	15.985	31.3135
ANAPC15	2	prefrontal_cortex,hippocampus	4.49111	5.9309
ANAPC16	11	liver,striatum,prefrontal_cortex,kidney,visual_cortex,hippocampus,thalamus,heart,muscle,cerebellum	132.078	270.844
ANAPC2	11	liver,striatum,prefrontal_cortex,kidney,visual_cortex,hippocampus,thalamus,heart,muscle,cerebellum	107.047	154.496
ANAPC4	11	liver,striatum,prefrontal_cortex,kidney,visual_cortex,hippocampus,thalamus,heart,muscle,cerebellum	27.1062	75.5575
ANAPC5	11	liver,striatum,prefrontal_cortex,kidney,visual_cortex,hippocampus,thalamus,heart,muscle,cerebellum	127.687	191.435
ANAPC7	11	liver,striatum,prefrontal_cortex,kidney,visual_cortex,hippocampus,thalamus,heart,muscle,cerebellum	62.2166	118.789
ANG	3	liver,kidney,heart	21.641	64.584
ANGEL1	11	liver,striatum,prefrontal_cortex,kidney,visual_cortex,hippocampus,thalamus,heart,muscle,cerebellum	38.0547	79.2222
ANGEL2	11	liver,striatum,prefrontal_cortex,kidney,visual_cortex,hippocampus,thalamus,heart,muscle,cerebellum	69.4597	157.615
ANGPT1	11	liver,striatum,prefrontal_cortex,kidney,visual_cortex,hippocampus,thalamus,heart,muscle,cerebellum	15.3277	62.7881
ANGPT2	10	striatum,prefrontal_cortex,kidney,visual_cortex,hippocampus,thalamus,heart,muscle,cerebellum	29.6238	57.3595
ANGPT4	0	none	0	0
ANGPTL1	10	striatum,prefrontal_cortex,kidney,visual_cortex,hippocampus,thalamus,heart,muscle,cerebellum	29.1563	163.931
ANGPTL2	9	liver,striatum,kidney,visual_cortex,hippocampus,thalamus,heart,muscle,cerebellum	120.745	644.291
ANGPTL3	1	liver	32.9942	32.9942
ANGPTL4	7	liver,striatum,kidney,visual_cortex,heart,muscle	98.7363	268.957
ANGPTL5	0	none	0	0
ANGPTL6	2	liver,prefrontal_cortex	24.9165	26.5277
ANGPTL7	6	kidney,visual_cortex,hippocampus,thalamus,heart,muscle	1.26685	3.72439
ANGPTL8	1	liver	37.5197	37.5197
ANHX	0	none	0	0
ANK1	11	liver,striatum,prefrontal_cortex,kidney,visual_cortex,hippocampus,thalamus,heart,muscle,cerebellum	60.832	209.589
ANK2	8	striatum,prefrontal_cortex,kidney,visual_cortex,hippocampus,thalamus,cerebellum	113.921	215.635
ANK3	11	liver,striatum,prefrontal_cortex,kidney,visual_cortex,hippocampus,thalamus,heart,muscle,cerebellum	41.0241	69.7953
ANKAR	0	none	0	0
ANKDD1A	8	striatum,prefrontal_cortex,kidney,visual_cortex,hippocampus,thalamus,cerebellum	11.7941	35.3669
ANKDD1B	0	none	0	0
ANKEF1	2	thalamus,cerebellum	2.17011	3.41686
ANKFN1	0	none	0	0
ANKFY1	11	liver,striatum,prefrontal_cortex,kidney,visual_cortex,hippocampus,thalamus,heart,muscle,cerebellum	38.6215	77.2681
ANKH	10	striatum,prefrontal_cortex,kidney,visual_cortex,hippocampus,thalamus,heart,muscle,cerebellum	156.211	258.272
ANKHD1	10	liver,striatum,kidney,visual_cortex,hippocampus,thalamus,heart,muscle,cerebellum	66.6419	115.709
ANKIB1	10	striatum,prefrontal_cortex,kidney,visual_cortex,hippocampus,thalamus,heart,muscle,cerebellum	15.2453	37.8641
ANKK1	0	none	0	0
ANKLE1	3	liver,striatum,kidney	3.98004	6.64409
ANKLE2	11	liver,striatum,prefrontal_cortex,kidney,visual_cortex,hippocampus,thalamus,heart,muscle,cerebellum	39.3127	64.6701
ANKMY1	6	striatum,prefrontal_cortex,visual_cortex,hippocampus,thalamus,cerebellum	5.167	9.13781
ANKMY2	11	liver,striatum,prefrontal_cortex,kidney,visual_cortex,hippocampus,thalamus,heart,muscle,cerebellum	68.2173	125.36
ANKRA2	11	liver,striatum,prefrontal_cortex,kidney,visual_cortex,hippocampus,thalamus,heart,muscle,cerebellum	18.0015	30.5007
ANKRD1	2	heart,muscle	667.737	1032.01
ANKRD10	11	liver,striatum,prefrontal_cortex,kidney,visual_cortex,hippocampus,thalamus,heart,muscle,cerebellum	71.0801	168.775
ANKRD11	9	liver,striatum,kidney,visual_cortex,hippocampus,thalamus,heart,muscle,cerebellum	50.9489	103.908
ANKRD12	10	liver,striatum,prefrontal_cortex,kidney,visual_cortex,hippocampus,thalamus,heart,muscle,cerebellum	37.8906	110.685
ANKRD13A	11	liver,striatum,prefrontal_cortex,kidney,visual_cortex,hippocampus,thalamus,heart,muscle,cerebellum	57.4857	225.433
ANKRD13B	10	striatum,prefrontal_cortex,kidney,visual_cortex,hippocampus,thalamus,heart,muscle,cerebellum	12.6433	31.3454
ANKRD13C	11	liver,striatum,prefrontal_cortex,kidney,visual_cortex,hippocampus,thalamus,heart,muscle,cerebellum	68.547	135.938
ANKRD13D	7	striatum,prefrontal_cortex,visual_cortex,hippocampus,thalamus,cerebellum	13.2639	22.8463
ANKRD16	11	liver,striatum,prefrontal_cortex,kidney,visual_cortex,hippocampus,thalamus,heart,muscle,cerebellum	39.4876	61.0233
ANKRD17	11	liver,striatum,prefrontal_cortex,kidney,visual_cortex,hippocampus,thalamus,heart,muscle,cerebellum	96.6648	190.487
ANKRD2	2	heart,muscle	82.458	114.848
ANKRD22	0	none	0	0
ANKRD23	4	striatum,heart,muscle	223.536	816.399
ANKRD24	3	prefrontal_cortex,visual_cortex,thalamus	8.60031	14.3795
ANKRD26	2	striatum,visual_cortex	7.83144	11.114
ANKRD27	11	liver,striatum,prefrontal_cortex,kidney,visual_cortex,hippocampus,thalamus,heart,muscle,cerebellum	30.4859	63.6532
ANKRD28	10	striatum,prefrontal_cortex,kidney,visual_cortex,hippocampus,thalamus,heart,muscle,cerebellum	17.9677	52.8788
ANKRD29	8	striatum,prefrontal_cortex,kidney,visual_cortex,hippocampus,thalamus,heart,cerebellum	41.4662	80.7715
ANKRD30A	0	none	0	0
ANKRD31	0	none	0	0
ANKRD33	3	kidney,heart,muscle	24.4168	71.2679
ANKRD33B	0	none	0	0
ANKRD34A	9	striatum,prefrontal_cortex,kidney,visual_cortex,hippocampus,thalamus,muscle,cerebellum	148.428	297.436
ANKRD34B	7	striatum,prefrontal_cortex,visual_cortex,hippocampus,thalamus,cerebellum	81.0803	221.39
ANKRD34C	7	striatum,prefrontal_cortex,visual_cortex,hippocampus,thalamus,cerebellum	2.45186	7.15953
ANKRD35	6	prefrontal_cortex,kidney,visual_cortex,hippocampus,thalamus,cerebellum	13.524	22.5926
ANKRD37	2	striatum	19.6546	25.0412
ANKRD39	11	liver,striatum,prefrontal_cortex,kidney,visual_cortex,hippocampus,thalamus,heart,muscle,cerebellum	15.0634	34.611
ANKRD40	11	liver,striatum,prefrontal_cortex,kidney,visual_cortex,hippocampus,thalamus,heart,muscle,cerebellum	24.7801	43.7131
ANKRD40CL	0	none	0	0
ANKRD42	6	striatum,kidney,visual_cortex,thalamus,muscle	10.4098	19.6511
ANKRD44	6	kidney,visual_cortex,hippocampus,heart,muscle,cerebellum	6.98249	12.7314
ANKRD45	9	striatum,prefrontal_cortex,kidney,visual_cortex,hippocampus,thalamus,heart,cerebellum	77.9784	213.701
ANKRD46	11	liver,striatum,prefrontal_cortex,kidney,visual_cortex,hippocampus,thalamus,heart,muscle,cerebellum	152.888	279.053
ANKRD49	11	liver,striatum,prefrontal_cortex,kidney,visual_cortex,hippocampus,thalamus,heart,muscle,cerebellum	17.1815	32.6269
ANKRD50	11	liver,striatum,prefrontal_cortex,kidney,visual_cortex,hippocampus,thalamus,heart,muscle,cerebellum	18.951	48.6215
ANKRD52	9	striatum,prefrontal_cortex,kidney,visual_cortex,hippocampus,thalamus,heart,muscle	11.6135	29.8431
ANKRD53	0	none	0	0
ANKRD54	11	liver,striatum,prefrontal_cortex,kidney,visual_cortex,hippocampus,thalamus,heart,muscle,cerebellum	28.5352	38.8104
ANKRD55	2	striatum,thalamus	1.94805	1.96245
ANKRD6	10	striatum,prefrontal_cortex,kidney,visual_cortex,hippocampus,thalamus,heart,muscle,cerebellum	30.7219	155.431
ANKRD60	0	none	0	0
ANKRD61	0	none	0	0
ANKRD62	0	none	0	0
ANKRD63	7	striatum,prefrontal_cortex,visual_cortex,hippocampus,thalamus,heart	18.0552	49.5967
ANKRD65	0	none	0	0
ANKRD66	1	hippocampus	11.8383	11.8383
ANKRD7	1	cerebellum	3.38495	3.38495
ANKRD9	8	liver,prefrontal_cortex,visual_cortex,hippocampus,thalamus,heart,muscle,cerebellum	17.8147	55.9224
ANKS1A	11	liver,striatum,prefrontal_cortex,kidney,visual_cortex,hippocampus,thalamus,heart,muscle,cerebellum	25.6017	52.5149
ANKS1B	7	striatum,prefrontal_cortex,visual_cortex,hippocampus,thalamus,cerebellum	257.059	504.749
ANKS3	11	liver,striatum,prefrontal_cortex,kidney,visual_cortex,hippocampus,thalamus,heart,muscle,cerebellum	65.6263	96.1812
ANKS4B	1	liver	46.676	46.676
ANKS6	0	none	0	0
ANKUB1	1	hippocampus	3.32185	3.32185
ANKZF1	11	liver,striatum,prefrontal_cortex,kidney,visual_cortex,hippocampus,thalamus,heart,muscle,cerebellum	33.2783	56.2069
ANLN	6	liver,kidney,thalamus,heart,muscle,cerebellum	49.1782	121.986
ANO1	6	liver,kidney,visual_cortex,heart,muscle,cerebellum	12.2593	23.154
ANO10	10	striatum,prefrontal_cortex,kidney,visual_cortex,hippocampus,thalamus,heart,muscle,cerebellum	35.0866	145.793
ANO2	0	none	0	0
ANO3	7	striatum,prefrontal_cortex,visual_cortex,hippocampus,thalamus,cerebellum	279.584	952.298
ANO4	7	striatum,prefrontal_cortex,visual_cortex,hippocampus,thalamus,cerebellum	7.07758	14.0435
ANO5	9	striatum,prefrontal_cortex,visual_cortex,hippocampus,thalamus,heart,muscle,cerebellum	22.0652	52.067
ANO6	10	liver,striatum,kidney,visual_cortex,hippocampus,thalamus,heart,muscle,cerebellum	57.5253	209.413
ANO7	0	none	0	0
ANO8	0	none	0	0
ANO9	0	none	0	0
ANOS1	10	striatum,prefrontal_cortex,kidney,visual_cortex,hippocampus,thalamus,heart,muscle,cerebellum	54.5503	132.076
ANP32A	11	liver,striatum,prefrontal_cortex,kidney,visual_cortex,hippocampus,thalamus,heart,muscle,cerebellum	91.0967	177.814
ANP32B	11	liver,striatum,prefrontal_cortex,kidney,visual_cortex,hippocampus,thalamus,heart,muscle,cerebellum	55.654	83.5709
ANP32E	11	liver,striatum,prefrontal_cortex,kidney,visual_cortex,hippocampus,thalamus,heart,muscle,cerebellum	280.299	704.383
ANPEP	9	liver,prefrontal_cortex,kidney,visual_cortex,hippocampus,thalamus,heart,muscle,cerebellum	57.4261	441.587
ANTKMT	10	liver,striatum,prefrontal_cortex,kidney,visual_cortex,hippocampus,thalamus,heart,cerebellum	12.2736	34.7853
ANTXR1	11	liver,striatum,prefrontal_cortex,kidney,visual_cortex,hippocampus,thalamus,heart,muscle,cerebellum	66.3546	170.653
ANTXR2	11	liver,striatum,prefrontal_cortex,kidney,visual_cortex,hippocampus,thalamus,heart,muscle,cerebellum	63.5252	225.379
ANTXRL	0	none	0	0
ANXA1	11	liver,striatum,prefrontal_cortex,kidney,visual_cortex,hippocampus,thalamus,heart,muscle,cerebellum	58.1809	136.501
ANXA10	0	none	0	0
ANXA11	11	liver,striatum,prefrontal_cortex,kidney,visual_cortex,hippocampus,thalamus,heart,muscle,cerebellum	162.276	616.24
ANXA13	0	none	0	0
ANXA2	10	liver,striatum,kidney,visual_cortex,hippocampus,thalamus,heart,muscle,cerebellum	65.9974	163.624
ANXA3	11	liver,striatum,prefrontal_cortex,kidney,visual_cortex,hippocampus,thalamus,heart,muscle,cerebellum	26.3949	60.5019
ANXA4	11	liver,striatum,prefrontal_cortex,kidney,visual_cortex,hippocampus,thalamus,heart,muscle,cerebellum	28.5378	72.4154
ANXA5	11	liver,striatum,prefrontal_cortex,kidney,visual_cortex,hippocampus,thalamus,heart,muscle,cerebellum	80.0057	243.506
ANXA6	11	liver,striatum,prefrontal_cortex,kidney,visual_cortex,hippocampus,thalamus,heart,muscle,cerebellum	202.034	377.288
ANXA7	11	liver,striatum,prefrontal_cortex,kidney,visual_cortex,hippocampus,thalamus,heart,muscle,cerebellum	66.0748	123.429
ANXA8L1	0	none	0	0
ANXA9	6	liver,striatum,kidney,hippocampus,cerebellum	7.03031	22.3649
AOAH	1	kidney	24.8529	24.8529
AOC1	11	liver,striatum,prefrontal_cortex,kidney,visual_cortex,hippocampus,thalamus,heart,muscle,cerebellum	126.949	1292.8
AOC2	0	none	0	0
AOC3	10	liver,striatum,kidney,visual_cortex,hippocampus,thalamus,heart,muscle,cerebellum	35.3821	192.735
AOPEP	11	liver,striatum,prefrontal_cortex,kidney,visual_cortex,hippocampus,thalamus,heart,muscle,cerebellum	25.2301	52.5665
AOX1	1	liver	85.0993	85.0993
AOX2	0	none	0	0
AP1AR	11	liver,striatum,prefrontal_cortex,kidney,visual_cortex,hippocampus,thalamus,heart,muscle,cerebellum	134.895	276.736
AP1B1	11	liver,striatum,prefrontal_cortex,kidney,visual_cortex,hippocampus,thalamus,heart,muscle,cerebellum	300.674	475.767
AP1G1	11	liver,striatum,prefrontal_cortex,kidney,visual_cortex,hippocampus,thalamus,heart,muscle,cerebellum	62.8342	114.728
AP1G2	0	none	0	0
AP1M1	11	liver,striatum,prefrontal_cortex,kidney,visual_cortex,hippocampus,thalamus,heart,muscle,cerebellum	65.3722	107.286
AP1M2	4	kidney,heart,muscle,cerebellum	4.09719	6.44547
AP1S1	11	liver,striatum,prefrontal_cortex,kidney,visual_cortex,hippocampus,thalamus,heart,muscle,cerebellum	93.5905	198.349
AP1S2	10	liver,striatum,prefrontal_cortex,kidney,visual_cortex,hippocampus,thalamus,heart,cerebellum	126.17	239.749
AP1S3	2	kidney,heart	4.78464	5.92759
AP2A1	11	liver,striatum,prefrontal_cortex,kidney,visual_cortex,hippocampus,thalamus,heart,muscle,cerebellum	201.04	301.887
AP2A2	11	liver,striatum,prefrontal_cortex,kidney,visual_cortex,hippocampus,thalamus,heart,muscle,cerebellum	806.039	1838.94
AP2B1	11	liver,striatum,prefrontal_cortex,kidney,visual_cortex,hippocampus,thalamus,heart,muscle,cerebellum	151.593	269.06
AP2M1	11	liver,striatum,prefrontal_cortex,kidney,visual_cortex,hippocampus,thalamus,heart,muscle,cerebellum	267.941	476.182
AP2S1	10	striatum,prefrontal_cortex,kidney,visual_cortex,hippocampus,thalamus,heart,muscle,cerebellum	12.5333	33.3387
AP3B1	11	liver,striatum,prefrontal_cortex,kidney,visual_cortex,hippocampus,thalamus,heart,muscle,cerebellum	24.0082	77.4052
AP3B2	8	striatum,prefrontal_cortex,kidney,visual_cortex,hippocampus,thalamus,cerebellum	85.1386	166.895
AP3D1	11	liver,striatum,prefrontal_cortex,kidney,visual_cortex,hippocampus,thalamus,heart,muscle,cerebellum	93.3472	143.984
AP3M1	11	liver,striatum,prefrontal_cortex,kidney,visual_cortex,hippocampus,thalamus,heart,muscle,cerebellum	55.4004	103.403
AP3M2	11	liver,striatum,prefrontal_cortex,kidney,visual_cortex,hippocampus,thalamus,heart,muscle,cerebellum	156.159	405.984
AP3S1	10	liver,striatum,prefrontal_cortex,kidney,visual_cortex,hippocampus,thalamus,muscle,cerebellum	46.788	114.217
AP3S2	11	liver,striatum,prefrontal_cortex,kidney,visual_cortex,hippocampus,thalamus,heart,muscle,cerebellum	86.7807	162.194
AP4B1	11	liver,striatum,prefrontal_cortex,kidney,visual_cortex,hippocampus,thalamus,heart,muscle,cerebellum	23.2959	37.2911
AP4E1	10	liver,striatum,prefrontal_cortex,kidney,hippocampus,thalamus,heart,muscle,cerebellum	10.8314	25.5003
AP4M1	4	kidney,visual_cortex,heart,cerebellum	4.16884	7.44744
AP4S1	10	striatum,prefrontal_cortex,kidney,visual_cortex,hippocampus,thalamus,heart,muscle,cerebellum	40.6474	96.1024
AP5B1	11	liver,striatum,prefrontal_cortex,kidney,visual_cortex,hippocampus,thalamus,heart,muscle,cerebellum	17.1429	37.2267
AP5M1	11	liver,striatum,prefrontal_cortex,kidney,visual_cortex,hippocampus,thalamus,heart,muscle,cerebellum	39.2603	84.204
AP5S1	11	liver,striatum,prefrontal_cortex,kidney,visual_cortex,hippocampus,thalamus,heart,muscle,cerebellum	19.4805	33.6943
AP5Z1	11	liver,striatum,prefrontal_cortex,kidney,visual_cortex,hippocampus,thalamus,heart,muscle,cerebellum	115.623	251.248
APAF1	8	prefrontal_cortex,kidney,visual_cortex,hippocampus,thalamus,heart,muscle,cerebellum	9.9908	20.898
APBA1	9	striatum,prefrontal_cortex,kidney,visual_cortex,hippocampus,thalamus,heart,cerebellum	15.3705	37.2531
APBA2	11	liver,striatum,prefrontal_cortex,kidney,visual_cortex,hippocampus,thalamus,heart,muscle,cerebellum	281.166	593.206
APBA3	11	liver,striatum,prefrontal_cortex,kidney,visual_cortex,hippocampus,thalamus,heart,muscle,cerebellum	14.7114	23.3057
APBB1	10	striatum,prefrontal_cortex,kidney,visual_cortex,hippocampus,thalamus,heart,muscle,cerebellum	361.598	665.847
APBB1IP	9	liver,striatum,prefrontal_cortex,kidney,visual_cortex,hippocampus,thalamus,heart,cerebellum	19.4265	47.0509
APBB2	11	liver,striatum,prefrontal_cortex,kidney,visual_cortex,hippocampus,thalamus,heart,muscle,cerebellum	57.9837	118.78
APBB3	8	striatum,prefrontal_cortex,kidney,visual_cortex,hippocampus,thalamus,cerebellum	47.8513	88.094
APC	11	liver,striatum,prefrontal_cortex,kidney,visual_cortex,hippocampus,thalamus,heart,muscle,cerebellum	239.261	580.187
APC2	6	striatum,prefrontal_cortex,visual_cortex,hippocampus,thalamus,cerebellum	1.72822	2.91621
APCDD1	11	liver,striatum,prefrontal_cortex,kidney,visual_cortex,hippocampus,thalamus,heart,muscle,cerebellum	15.8124	34.6025
APCDD1L	1	muscle	1.06467	1.06467
APCS	1	liver	288.828	288.828
APEH	11	liver,striatum,prefrontal_cortex,kidney,visual_cortex,hippocampus,thalamus,heart,muscle,cerebellum	52.2429	90.229
APELA	1	liver	7.04538	7.04538
APEX1	11	liver,striatum,prefrontal_cortex,kidney,visual_cortex,hippocampus,thalamus,heart,muscle,cerebellum	141.738	221.57
APEX2	11	liver,striatum,prefrontal_cortex,kidney,visual_cortex,hippocampus,thalamus,heart,muscle,cerebellum	8.7584	20.644
APH1A	11	liver,striatum,prefrontal_cortex,kidney,visual_cortex,hippocampus,thalamus,heart,muscle,cerebellum	34.0782	64.3581
APH1B	11	liver,striatum,prefrontal_cortex,kidney,visual_cortex,hippocampus,thalamus,heart,muscle,cerebellum	14.816	26.6042
API5	11	liver,striatum,prefrontal_cortex,kidney,visual_cortex,hippocampus,thalamus,heart,muscle,cerebellum	261.539	582.444
APIP	11	liver,striatum,prefrontal_cortex,kidney,visual_cortex,hippocampus,thalamus,heart,muscle,cerebellum	12.4661	36.2313
APLF	5	striatum,prefrontal_cortex,kidney,visual_cortex,cerebellum	3.35938	5.184
APLN	10	striatum,prefrontal_cortex,kidney,visual_cortex,hippocampus,thalamus,heart,muscle,cerebellum	45.3203	102.971
APLNR	9	liver,striatum,kidney,visual_cortex,hippocampus,thalamus,heart,muscle	33.0904	140.033
APLP1	11	liver,striatum,prefrontal_cortex,kidney,visual_cortex,hippocampus,thalamus,heart,muscle,cerebellum	237.084	530.181
APLP2	11	liver,striatum,prefrontal_cortex,kidney,visual_cortex,hippocampus,thalamus,heart,muscle,cerebellum	260.087	675.279
APMAP	11	liver,striatum,prefrontal_cortex,kidney,visual_cortex,hippocampus,thalamus,heart,muscle,cerebellum	431.267	2133.45
APOA1	2	liver,kidney	1865.68	3688.25
APOA2	1	liver	594.464	594.464
APOA4	7	liver,striatum,kidney,visual_cortex,hippocampus,muscle	2531.06	17544
APOA5	2	liver,kidney	236.993	442.911
APOB	2	liver,kidney	615.533	1225.8
APOBEC1	0	none	0	0
APOBEC2	5	striatum,hippocampus,heart,muscle	304.193	907.012
APOBEC3A	0	none	0	0
APOBEC3C	5	striatum,prefrontal_cortex,kidney,visual_cortex,hippocampus	29.0523	52.3745
APOBEC3G	5	liver,kidney,hippocampus,heart,muscle	18.5477	74.9892
APOBEC3H	0	none	0	0
APOBEC4	0	none	0	0
APOBR	0	none	0	0
APOC1	2	liver,kidney	148.858	285.14
APOC2	1	liver	615.204	615.204
APOC3	1	liver	289.495	289.495
APOC4	1	liver	0.829419	0.829419
APOD	10	striatum,prefrontal_cortex,kidney,visual_cortex,hippocampus,thalamus,heart,muscle,cerebellum	45.5038	134.542
APOE	11	liver,striatum,prefrontal_cortex,kidney,visual_cortex,hippocampus,thalamus,heart,muscle,cerebellum	764.42	1301.66
APOF	1	liver	28.4556	28.4556
APOH	1	liver	1716.08	1716.08
APOL6	2	heart,muscle	7.35115	13.3222
APOLD1	11	liver,striatum,prefrontal_cortex,kidney,visual_cortex,hippocampus,thalamus,heart,muscle,cerebellum	95.0737	209.338
APOM	4	liver,visual_cortex,heart,muscle	18.2175	71.2335
APOO	7	striatum,prefrontal_cortex,visual_cortex,hippocampus,thalamus,heart	18.8817	43.7541
APOOL	10	liver,striatum,prefrontal_cortex,kidney,visual_cortex,hippocampus,thalamus,heart,muscle	9.79243	32.7902
APP	11	liver,striatum,prefrontal_cortex,kidney,visual_cortex,hippocampus,thalamus,heart,muscle,cerebellum	477.476	767.164
APPBP2	11	liver,striatum,prefrontal_cortex,kidney,visual_cortex,hippocampus,thalamus,heart,muscle,cerebellum	68.5097	168.912
APPL1	11	liver,striatum,prefrontal_cortex,kidney,visual_cortex,hippocampus,thalamus,heart,muscle,cerebellum	65.6072	133.505
APPL2	11	liver,striatum,prefrontal_cortex,kidney,visual_cortex,hippocampus,thalamus,heart,muscle,cerebellum	76.6228	134.026
APRG1	0	none	0	0
APRT	8	liver,striatum,visual_cortex,hippocampus,thalamus,heart,cerebellum	8.38006	17.2438
APTX	11	liver,striatum,prefrontal_cortex,kidney,visual_cortex,hippocampus,thalamus,heart,muscle,cerebellum	14.2537	38.2875
AQP1	11	liver,striatum,prefrontal_cortex,kidney,visual_cortex,hippocampus,thalamus,heart,muscle,cerebellum	70.7132	374.418
AQP10	0	none	0	0
AQP11	10	liver,striatum,prefrontal_cortex,visual_cortex,hippocampus,thalamus,heart,muscle,cerebellum	14.5858	59.7737
AQP12B	0	none	0	0
AQP2	0	none	0	0
AQP3	6	striatum,hippocampus,heart,muscle,cerebellum	8.05477	18.7654
AQP4	8	striatum,prefrontal_cortex,visual_cortex,hippocampus,thalamus,muscle,cerebellum	803.754	1694.29
AQP5	0	none	0	0
AQP6	0	none	0	0
AQP7	6	visual_cortex,hippocampus,thalamus,heart,muscle,cerebellum	26.1807	76.7159
AQP8	0	none	0	0
AQP9	1	liver	20.0037	20.0037
AQR	11	liver,striatum,prefrontal_cortex,kidney,visual_cortex,hippocampus,thalamus,heart,muscle,cerebellum	44.8672	126.828
AR	6	striatum,kidney,visual_cortex,hippocampus,thalamus,muscle	2.24748	5.98388
ARAF	11	liver,striatum,prefrontal_cortex,kidney,visual_cortex,hippocampus,thalamus,heart,muscle,cerebellum	50.2618	120.476
ARAP1	11	liver,striatum,prefrontal_cortex,kidney,visual_cortex,hippocampus,thalamus,heart,muscle,cerebellum	13.6136	29.7843
ARAP2	9	striatum,prefrontal_cortex,kidney,visual_cortex,hippocampus,thalamus,heart,cerebellum	16.1615	36.6695
ARAP3	11	liver,striatum,prefrontal_cortex,kidney,visual_cortex,hippocampus,thalamus,heart,muscle,cerebellum	20.3142	93.9343
ARB2A	11	liver,striatum,prefrontal_cortex,kidney,visual_cortex,hippocampus,thalamus,heart,muscle,cerebellum	32.1346	55.5677
ARC	7	striatum,prefrontal_cortex,visual_cortex,hippocampus,thalamus,cerebellum	463.428	823.159
ARCN1	11	liver,striatum,prefrontal_cortex,kidney,visual_cortex,hippocampus,thalamus,heart,muscle,cerebellum	194.187	333.552
AREG	0	none	0	0
AREL1	11	liver,striatum,prefrontal_cortex,kidney,visual_cortex,hippocampus,thalamus,heart,muscle,cerebellum	41.3382	96.0093
ARF1	11	liver,striatum,prefrontal_cortex,kidney,visual_cortex,hippocampus,thalamus,heart,muscle,cerebellum	419.722	652.821
ARF3	11	liver,striatum,prefrontal_cortex,kidney,visual_cortex,hippocampus,thalamus,heart,muscle,cerebellum	417.68	1105.75
ARF4	11	liver,striatum,prefrontal_cortex,kidney,visual_cortex,hippocampus,thalamus,heart,muscle,cerebellum	81.1932	127.785
ARF5	10	liver,striatum,prefrontal_cortex,kidney,visual_cortex,hippocampus,thalamus,heart,cerebellum	88.0607	178.278
ARF6	11	liver,striatum,prefrontal_cortex,kidney,visual_cortex,hippocampus,thalamus,heart,muscle,cerebellum	111.15	309.93
ARFGAP1	11	liver,striatum,prefrontal_cortex,kidney,visual_cortex,hippocampus,thalamus,heart,muscle,cerebellum	89.0759	134.92
ARFGAP2	11	liver,striatum,prefrontal_cortex,kidney,visual_cortex,hippocampus,thalamus,heart,muscle,cerebellum	119.938	167.69
ARFGAP3	11	liver,striatum,prefrontal_cortex,kidney,visual_cortex,hippocampus,thalamus,heart,muscle,cerebellum	50.5155	183.371
ARFGEF1	11	liver,striatum,prefrontal_cortex,kidney,visual_cortex,hippocampus,thalamus,heart,muscle,cerebellum	53.8666	141.238
ARFGEF2	11	liver,striatum,prefrontal_cortex,kidney,visual_cortex,hippocampus,thalamus,heart,muscle,cerebellum	25.9806	63.1959
ARFGEF3	10	liver,striatum,prefrontal_cortex,kidney,visual_cortex,hippocampus,thalamus,muscle,cerebellum	17.7437	60.798
ARFIP1	11	liver,striatum,prefrontal_cortex,kidney,visual_cortex,hippocampus,thalamus,heart,muscle,cerebellum	58.7517	105.858
ARFIP2	11	liver,striatum,prefrontal_cortex,kidney,visual_cortex,hippocampus,thalamus,heart,muscle,cerebellum	16.0053	50.2497
ARFRP1	11	liver,striatum,prefrontal_cortex,kidney,visual_cortex,hippocampus,thalamus,heart,muscle,cerebellum	108.433	216.449
ARG1	1	liver	622.831	622.831
ARG2	6	liver,prefrontal_cortex,visual_cortex,hippocampus,thalamus,cerebellum	40.7157	176.455
ARGFX	0	none	0	0
ARGLU1	11	liver,striatum,prefrontal_cortex,kidney,visual_cortex,hippocampus,thalamus,heart,muscle,cerebellum	123.559	212.564
ARHGAP1	11	liver,striatum,prefrontal_cortex,kidney,visual_cortex,hippocampus,thalamus,heart,muscle,cerebellum	170.769	451.828
ARHGAP10	11	liver,striatum,prefrontal_cortex,kidney,visual_cortex,hippocampus,thalamus,heart,muscle,cerebellum	52.6355	179.552
ARHGAP11A	11	liver,striatum,prefrontal_cortex,kidney,visual_cortex,hippocampus,thalamus,heart,muscle,cerebellum	50.3127	115.654
ARHGAP12	11	liver,striatum,prefrontal_cortex,kidney,visual_cortex,hippocampus,thalamus,heart,muscle,cerebellum	60.271	162.67
ARHGAP15	2	hippocampus,thalamus	3.99528	7.94684
ARHGAP17	11	liver,striatum,prefrontal_cortex,kidney,visual_cortex,hippocampus,thalamus,heart,muscle,cerebellum	43.5915	161.189
ARHGAP18	9	striatum,prefrontal_cortex,kidney,visual_cortex,hippocampus,thalamus,heart,muscle,cerebellum	24.3944	65.1023
ARHGAP19	11	liver,striatum,prefrontal_cortex,kidney,visual_cortex,hippocampus,thalamus,heart,muscle,cerebellum	13.5843	29.8768
ARHGAP20	9	striatum,prefrontal_cortex,kidney,visual_cortex,hippocampus,thalamus,muscle,cerebellum	44.2193	97.6524
ARHGAP21	10	striatum,prefrontal_cortex,kidney,visual_cortex,hippocampus,thalamus,heart,muscle,cerebellum	16.8583	25.9079
ARHGAP22	9	striatum,prefrontal_cortex,kidney,visual_cortex,hippocampus,thalamus,muscle,cerebellum	7.62821	19.0038
ARHGAP23	2	heart,cerebellum	5.08398	5.27842
ARHGAP24	7	liver,kidney,hippocampus,thalamus,heart,muscle,cerebellum	26.8075	70.0655
ARHGAP25	10	striatum,prefrontal_cortex,kidney,visual_cortex,hippocampus,thalamus,heart,muscle,cerebellum	27.4732	41.8853
ARHGAP26	11	liver,striatum,prefrontal_cortex,kidney,visual_cortex,hippocampus,thalamus,heart,muscle,cerebellum	19.7484	44.7461
ARHGAP27	11	liver,striatum,prefrontal_cortex,kidney,visual_cortex,hippocampus,thalamus,heart,muscle,cerebellum	30.9363	76.5663
ARHGAP28	2	kidney,cerebellum	0.30327	0.424266
ARHGAP29	11	liver,striatum,prefrontal_cortex,kidney,visual_cortex,hippocampus,thalamus,heart,muscle,cerebellum	48.8875	197.866
ARHGAP30	7	liver,striatum,kidney,hippocampus,thalamus,heart,cerebellum	4.78292	18.8285
ARHGAP31	9	striatum,prefrontal_cortex,kidney,visual_cortex,hippocampus,thalamus,heart,muscle,cerebellum	25.5625	73.009
ARHGAP32	9	liver,striatum,prefrontal_cortex,kidney,visual_cortex,hippocampus,thalamus,cerebellum	59.0417	141.562
ARHGAP33	8	liver,striatum,prefrontal_cortex,kidney,visual_cortex,hippocampus,thalamus	45.2154	72.9747
ARHGAP35	10	striatum,prefrontal_cortex,kidney,visual_cortex,hippocampus,thalamus,heart,muscle,cerebellum	36.0384	88.6873
ARHGAP36	4	kidney,hippocampus,thalamus,muscle	723.131	1679.02
ARHGAP39	10	striatum,prefrontal_cortex,kidney,visual_cortex,hippocampus,thalamus,heart,muscle,cerebellum	27.5367	53.0391
ARHGAP4	10	liver,striatum,prefrontal_cortex,kidney,visual_cortex,hippocampus,thalamus,heart,muscle,cerebellum	8.73894	16.2806
ARHGAP40	3	liver,visual_cortex,heart	2.13303	4.39708
ARHGAP42	9	liver,striatum,prefrontal_cortex,kidney,hippocampus,thalamus,heart,muscle	9.46891	34.0735
ARHGAP44	9	striatum,prefrontal_cortex,kidney,visual_cortex,hippocampus,thalamus,heart,cerebellum	66.2479	166.253
ARHGAP45	11	liver,striatum,prefrontal_cortex,kidney,visual_cortex,hippocampus,thalamus,heart,muscle,cerebellum	22.9246	60.796
ARHGAP5	11	liver,striatum,prefrontal_cortex,kidney,visual_cortex,hippocampus,thalamus,heart,muscle,cerebellum	117.427	196.675
ARHGAP6	7	striatum,prefrontal_cortex,kidney,thalamus,heart,muscle,cerebellum	15.1948	64.5437
ARHGAP8	0	none	0	0
ARHGAP9	3	prefrontal_cortex,visual_cortex,hippocampus	5.39667	9.11223
ARHGDIA	11	liver,striatum,prefrontal_cortex,kidney,visual_cortex,hippocampus,thalamus,heart,muscle,cerebellum	161.74	272.713
ARHGDIB	10	liver,striatum,prefrontal_cortex,kidney,hippocampus,thalamus,heart,muscle,cerebellum	8.27431	19.207
ARHGDIG	6	prefrontal_cortex,kidney,visual_cortex,hippocampus,thalamus,cerebellum	19.493	42.4339
ARHGEF1	11	liver,striatum,prefrontal_cortex,kidney,visual_cortex,hippocampus,thalamus,heart,muscle,cerebellum	26.7691	82.1519
ARHGEF10	10	striatum,prefrontal_cortex,kidney,visual_cortex,hippocampus,thalamus,heart,muscle,cerebellum	21.2738	48.4951
ARHGEF10L	11	liver,striatum,prefrontal_cortex,kidney,visual_cortex,hippocampus,thalamus,heart,muscle,cerebellum	54.4466	209.714
ARHGEF11	8	striatum,kidney,visual_cortex,hippocampus,thalamus,muscle,cerebellum	6.26123	13.3153
ARHGEF12	11	liver,striatum,prefrontal_cortex,kidney,visual_cortex,hippocampus,thalamus,heart,muscle,cerebellum	41.6521	61.7055
ARHGEF15	11	liver,striatum,prefrontal_cortex,kidney,visual_cortex,hippocampus,thalamus,heart,muscle,cerebellum	22.8405	50.9388
ARHGEF16	6	liver,striatum,hippocampus,thalamus,cerebellum	9.3147	37.1477
ARHGEF17	9	liver,prefrontal_cortex,kidney,visual_cortex,hippocampus,thalamus,heart,muscle,cerebellum	28.0785	61.4295
ARHGEF18	11	liver,striatum,prefrontal_cortex,kidney,visual_cortex,hippocampus,thalamus,heart,muscle,cerebellum	33.3113	95.687
ARHGEF19	1	hippocampus	0.199674	0.199674
ARHGEF2	11	liver,striatum,prefrontal_cortex,kidney,visual_cortex,hippocampus,thalamus,heart,muscle,cerebellum	64.8313	99.2026
ARHGEF25	11	liver,striatum,prefrontal_cortex,kidney,visual_cortex,hippocampus,thalamus,heart,muscle,cerebellum	22.5828	53.822
ARHGEF26	11	liver,striatum,prefrontal_cortex,kidney,visual_cortex,hippocampus,thalamus,heart,muscle,cerebellum	16.83	40.6416
ARHGEF28	4	liver,prefrontal_cortex,kidney,thalamus	2.90075	5.19015
ARHGEF3	11	liver,striatum,prefrontal_cortex,kidney,visual_cortex,hippocampus,thalamus,heart,muscle,cerebellum	118.265	243.245
ARHGEF33	2	hippocampus,cerebellum	114.939	224.024
ARHGEF37	11	liver,striatum,prefrontal_cortex,kidney,visual_cortex,hippocampus,thalamus,heart,muscle,cerebellum	63.6889	153.077
ARHGEF38	0	none	0	0
ARHGEF39	2	prefrontal_cortex,kidney	2.53127	3.55258
ARHGEF4	9	striatum,prefrontal_cortex,kidney,visual_cortex,hippocampus,thalamus,muscle,cerebellum	296.353	859.378
ARHGEF40	11	liver,striatum,prefrontal_cortex,kidney,visual_cortex,hippocampus,thalamus,heart,muscle,cerebellum	38.5461	87.906
ARHGEF6	11	liver,striatum,prefrontal_cortex,kidney,visual_cortex,hippocampus,thalamus,heart,muscle,cerebellum	89.102	514.011
ARHGEF7	11	liver,striatum,prefrontal_cortex,kidney,visual_cortex,hippocampus,thalamus,heart,muscle,cerebellum	44.1712	102.063
ARHGEF9	11	liver,striatum,prefrontal_cortex,kidney,visual_cortex,hippocampus,thalamus,heart,muscle,cerebellum	184.544	376.049
ARID1A	5	kidney,visual_cortex,thalamus,heart,muscle	17.7777	26.048
ARID1B	6	kidney,visual_cortex,hippocampus,heart,muscle,cerebellum	30.2956	46.685
ARID2	10	striatum,prefrontal_cortex,kidney,visual_cortex,hippocampus,thalamus,heart,muscle,cerebellum	23.4556	54.0869
ARID3A	8	liver,striatum,prefrontal_cortex,kidney,visual_cortex,hippocampus,heart,cerebellum	2.84479	8.5647
ARID3B	9	liver,prefrontal_cortex,kidney,visual_cortex,hippocampus,thalamus,heart,muscle,cerebellum	16.6861	55.8754
ARID3C	2	hippocampus,cerebellum	2.14519	4.20592
ARID4A	10	striatum,prefrontal_cortex,kidney,visual_cortex,hippocampus,thalamus,heart,muscle,cerebellum	20.8734	35.5919
ARID4B	11	liver,striatum,prefrontal_cortex,kidney,visual_cortex,hippocampus,thalamus,heart,muscle,cerebellum	46.4617	87.5563
ARID5A	11	liver,striatum,prefrontal_cortex,kidney,visual_cortex,hippocampus,thalamus,heart,muscle,cerebellum	17.2656	51.2172
ARID5B	11	liver,striatum,prefrontal_cortex,kidney,visual_cortex,hippocampus,thalamus,heart,muscle,cerebellum	29.186	80.1681
ARIH1	6	striatum,hippocampus,thalamus,heart,muscle,cerebellum	12.075	17.9011
ARIH2	11	liver,striatum,prefrontal_cortex,kidney,visual_cortex,hippocampus,thalamus,heart,muscle,cerebellum	159.387	289.941
ARK2C	9	striatum,prefrontal_cortex,kidney,visual_cortex,hippocampus,thalamus,heart,muscle,cerebellum	19.7897	46.7392
ARK2N	11	liver,striatum,prefrontal_cortex,kidney,visual_cortex,hippocampus,thalamus,heart,muscle,cerebellum	70.3452	162.421
ARL1	11	liver,striatum,prefrontal_cortex,kidney,visual_cortex,hippocampus,thalamus,heart,muscle,cerebellum	71.4797	130.633
ARL10	10	liver,striatum,prefrontal_cortex,visual_cortex,hippocampus,thalamus,heart,muscle,cerebellum	33.1864	103.013
ARL11	3	striatum,prefrontal_cortex	3.17292	5.41869
ARL13A	0	none	0	0
ARL13B	7	striatum,prefrontal_cortex,kidney,visual_cortex,hippocampus,muscle	3.0252	5.88012
ARL14	1	cerebellum	0.114641	0.114641
ARL14EP	11	liver,striatum,prefrontal_cortex,kidney,visual_cortex,hippocampus,thalamus,heart,muscle,cerebellum	61.203	121.001
ARL14EPL	0	none	0	0
ARL15	7	prefrontal_cortex,kidney,visual_cortex,hippocampus,thalamus,heart,cerebellum	19.6381	32.5582
ARL16	10	striatum,prefrontal_cortex,kidney,visual_cortex,hippocampus,thalamus,heart,muscle,cerebellum	42.3058	69.1742
ARL2	9	liver,striatum,prefrontal_cortex,kidney,visual_cortex,hippocampus,thalamus,cerebellum	52.2499	147.328
ARL2BP	11	liver,striatum,prefrontal_cortex,kidney,visual_cortex,hippocampus,thalamus,heart,muscle,cerebellum	184.912	367.791
ARL3	11	liver,striatum,prefrontal_cortex,kidney,visual_cortex,hippocampus,thalamus,heart,muscle,cerebellum	116.77	229.606
ARL4A	9	striatum,prefrontal_cortex,kidney,visual_cortex,hippocampus,thalamus,heart,cerebellum	31.2908	106.419
ARL4C	5	striatum,hippocampus,heart,cerebellum	7.47105	19.8181
ARL4D	4	striatum,prefrontal_cortex,kidney,cerebellum	31.1049	53.5454
ARL5A	11	liver,striatum,prefrontal_cortex,kidney,visual_cortex,hippocampus,thalamus,heart,muscle,cerebellum	60.7773	92.3924
ARL5B	11	liver,striatum,prefrontal_cortex,kidney,visual_cortex,hippocampus,thalamus,heart,muscle,cerebellum	60.4485	100.309
ARL5C	0	none	0	0
ARL6	10	striatum,prefrontal_cortex,kidney,visual_cortex,hippocampus,thalamus,heart,muscle,cerebellum	21.2831	50.3715
ARL6IP1	11	liver,striatum,prefrontal_cortex,kidney,visual_cortex,hippocampus,thalamus,heart,muscle,cerebellum	421.869	748.851
ARL6IP4	11	liver,striatum,prefrontal_cortex,kidney,visual_cortex,hippocampus,thalamus,heart,muscle,cerebellum	44.2044	122.282
ARL6IP5	11	liver,striatum,prefrontal_cortex,kidney,visual_cortex,hippocampus,thalamus,heart,muscle,cerebellum	326.352	577.732
ARL6IP6	10	striatum,prefrontal_cortex,kidney,visual_cortex,hippocampus,thalamus,heart,muscle,cerebellum	32.8928	52.4499
ARL8A	10	striatum,prefrontal_cortex,kidney,visual_cortex,hippocampus,thalamus,heart,muscle,cerebellum	35.6119	61.942
ARL8B	11	liver,striatum,prefrontal_cortex,kidney,visual_cortex,hippocampus,thalamus,heart,muscle,cerebellum	212.66	314.26
ARL9	4	striatum,prefrontal_cortex,visual_cortex	8.41077	11.6819
ARLN	11	liver,striatum,prefrontal_cortex,kidney,visual_cortex,hippocampus,thalamus,heart,muscle,cerebellum	62.8202	104.086
ARMC1	11	liver,striatum,prefrontal_cortex,kidney,visual_cortex,hippocampus,thalamus,heart,muscle,cerebellum	101.606	171.925
ARMC10	10	striatum,prefrontal_cortex,kidney,visual_cortex,hippocampus,thalamus,heart,muscle,cerebellum	61.6138	98.5084
ARMC12	0	none	0	0
ARMC2	6	prefrontal_cortex,visual_cortex,hippocampus,thalamus,heart,muscle	20.2174	46.8029
ARMC3	4	striatum,hippocampus,thalamus	7.95923	12.7151
ARMC5	11	liver,striatum,prefrontal_cortex,kidney,visual_cortex,hippocampus,thalamus,heart,muscle,cerebellum	14.3892	26.7489
ARMC6	10	striatum,prefrontal_cortex,kidney,visual_cortex,hippocampus,thalamus,heart,muscle,cerebellum	41.485	80.5599
ARMC7	11	liver,striatum,prefrontal_cortex,kidney,visual_cortex,hippocampus,thalamus,heart,muscle,cerebellum	13.7593	56.7204
ARMC8	11	liver,striatum,prefrontal_cortex,kidney,visual_cortex,hippocampus,thalamus,heart,muscle,cerebellum	84.3258	206.484
ARMC9	7	striatum,prefrontal_cortex,visual_cortex,hippocampus,heart,cerebellum	12.5723	21.3391
ARMCX1	11	liver,striatum,prefrontal_cortex,kidney,visual_cortex,hippocampus,thalamus,heart,muscle,cerebellum	88.9841	155.141
ARMCX2	11	liver,striatum,prefrontal_cortex,kidney,visual_cortex,hippocampus,thalamus,heart,muscle,cerebellum	39.6559	100.61
ARMCX3	11	liver,striatum,prefrontal_cortex,kidney,visual_cortex,hippocampus,thalamus,heart,muscle,cerebellum	180.092	430.657
ARMCX4	0	none	0	0
ARMCX5	10	liver,striatum,prefrontal_cortex,kidney,visual_cortex,thalamus,heart,muscle,cerebellum	2.77808	7.35069
ARMCX6	11	liver,striatum,prefrontal_cortex,kidney,visual_cortex,hippocampus,thalamus,heart,muscle,cerebellum	9.89859	27.7646
ARMH1	3	striatum,kidney	2.32864	5.2324
ARMH2	0	none	0	0
ARMH3	11	liver,striatum,prefrontal_cortex,kidney,visual_cortex,hippocampus,thalamus,heart,muscle,cerebellum	45.8288	87.4727
ARMH4	11	liver,striatum,prefrontal_cortex,kidney,visual_cortex,hippocampus,thalamus,heart,muscle,cerebellum	25.3324	59.8118
ARMS2	0	none	0	0
ARNT	11	liver,striatum,prefrontal_cortex,kidney,visual_cortex,hippocampus,thalamus,heart,muscle,cerebellum	57.9754	194.519
ARNT2	9	striatum,prefrontal_cortex,kidney,visual_cortex,hippocampus,thalamus,heart,cerebellum	243.331	368.164
ARPC1A	11	liver,striatum,prefrontal_cortex,kidney,visual_cortex,hippocampus,thalamus,heart,muscle,cerebellum	140.201	240.674
ARPC1B	10	liver,striatum,prefrontal_cortex,kidney,visual_cortex,hippocampus,thalamus,heart,cerebellum	74.4078	197.159
ARPC2	11	liver,striatum,prefrontal_cortex,kidney,visual_cortex,hippocampus,thalamus,heart,muscle,cerebellum	321.258	781.255
ARPC3	11	liver,striatum,prefrontal_cortex,kidney,visual_cortex,hippocampus,thalamus,heart,muscle,cerebellum	20.0931	30.6744
ARPC4	11	liver,striatum,prefrontal_cortex,kidney,visual_cortex,hippocampus,thalamus,heart,muscle,cerebellum	33.5349	89.4819
ARPC5	11	liver,striatum,prefrontal_cortex,kidney,visual_cortex,hippocampus,thalamus,heart,muscle,cerebellum	146.923	276.533
ARPC5L	11	liver,striatum,prefrontal_cortex,kidney,visual_cortex,hippocampus,thalamus,heart,muscle,cerebellum	43.6487	82.9922
ARPIN	11	liver,striatum,prefrontal_cortex,kidney,visual_cortex,hippocampus,thalamus,heart,muscle,cerebellum	19.781	39.4638
ARPP19	9	striatum,prefrontal_cortex,kidney,visual_cortex,hippocampus,thalamus,heart,muscle,cerebellum	652.604	2223.15
ARPP21	8	striatum,prefrontal_cortex,visual_cortex,hippocampus,thalamus,muscle,cerebellum	281.695	714.444
ARR3	0	none	0	0
ARRB1	11	liver,striatum,prefrontal_cortex,kidney,visual_cortex,hippocampus,thalamus,heart,muscle,cerebellum	41.4988	85.4871
ARRB2	11	liver,striatum,prefrontal_cortex,kidney,visual_cortex,hippocampus,thalamus,heart,muscle,cerebellum	33.2788	64.6238
ARRDC1	8	liver,striatum,prefrontal_cortex,kidney,visual_cortex,hippocampus,heart,muscle	12.678	29.9616
ARRDC2	11	liver,striatum,prefrontal_cortex,kidney,visual_cortex,hippocampus,thalamus,heart,muscle,cerebellum	10.7015	28.5202
ARRDC3	11	liver,striatum,prefrontal_cortex,kidney,visual_cortex,hippocampus,thalamus,heart,muscle,cerebellum	137.634	630.557
ARRDC4	10	striatum,prefrontal_cortex,kidney,visual_cortex,hippocampus,thalamus,heart,muscle,cerebellum	50.0831	203.129
ARRDC5	0	none	0	0
ARSA	10	liver,striatum,prefrontal_cortex,kidney,visual_cortex,hippocampus,thalamus,heart,cerebellum	16.9827	26.3626
ARSB	11	liver,striatum,prefrontal_cortex,kidney,visual_cortex,hippocampus,thalamus,heart,muscle,cerebellum	21.2078	60.0573
ARSD	10	liver,striatum,prefrontal_cortex,kidney,visual_cortex,hippocampus,thalamus,heart,muscle,cerebellum	7.73286	17.0442
ARSF	1	liver	67.5044	67.5044
ARSG	11	liver,striatum,prefrontal_cortex,kidney,visual_cortex,hippocampus,thalamus,heart,muscle,cerebellum	17.7973	54.2801
ARSH	0	none	0	0
ARSI	7	liver,prefrontal_cortex,kidney,visual_cortex,thalamus,heart,muscle	6.17875	15.647
ARSJ	8	striatum,prefrontal_cortex,kidney,visual_cortex,hippocampus,thalamus,muscle,cerebellum	9.02778	32.5893
ARSK	10	liver,striatum,kidney,visual_cortex,hippocampus,thalamus,heart,muscle,cerebellum	10.4873	16.6912
ARSL	4	prefrontal_cortex,kidney,thalamus,heart	9.68685	17.7384
ART1	1	muscle	29.0525	29.0525
ART3	4	kidney,heart,muscle,cerebellum	182.973	462.068
ART4	1	heart	0.251828	0.251828
ART5	2	heart,muscle	27.0155	51.938
ARTN	1	hippocampus	1.40754	1.40754
ARV1	9	striatum,prefrontal_cortex,kidney,visual_cortex,hippocampus,thalamus,muscle,cerebellum	12.982	32.6417
ARVCF	11	liver,striatum,prefrontal_cortex,kidney,visual_cortex,hippocampus,thalamus,heart,muscle,cerebellum	152.242	481.098
ARX	0	none	0	0
AS3MT	0	none	0	0
ASAH1	11	liver,striatum,prefrontal_cortex,kidney,visual_cortex,hippocampus,thalamus,heart,muscle,cerebellum	91.3085	346.235
ASAP1	11	liver,striatum,prefrontal_cortex,kidney,visual_cortex,hippocampus,thalamus,heart,muscle,cerebellum	21.4997	39.4151
ASAP2	8	liver,striatum,prefrontal_cortex,kidney,thalamus,heart,cerebellum	89.3213	272.326
ASAP3	11	liver,striatum,prefrontal_cortex,kidney,visual_cortex,hippocampus,thalamus,heart,muscle,cerebellum	18.0371	69.9122
ASB1	11	liver,striatum,prefrontal_cortex,kidney,visual_cortex,hippocampus,thalamus,heart,muscle,cerebellum	52.1784	115.608
ASB10	2	heart,muscle	13.7911	14.2629
ASB11	2	heart,muscle	89.0178	152.892
ASB12	2	heart,muscle	21.0567	41.7418
ASB13	11	liver,striatum,prefrontal_cortex,kidney,visual_cortex,hippocampus,thalamus,heart,muscle,cerebellum	66.18	124.335
ASB14	0	none	0	0
ASB15	2	heart,muscle	145.923	187.559
ASB16	1	muscle	17.8239	17.8239
ASB17	0	none	0	0
ASB18	2	heart,muscle	30.7805	44.6292
ASB2	4	striatum,heart,muscle	231.466	642.682
ASB3	11	liver,striatum,prefrontal_cortex,kidney,visual_cortex,hippocampus,thalamus,heart,muscle,cerebellum	54.8042	109.818
ASB4	3	kidney,heart,muscle	31.5615	75.0149
ASB5	8	prefrontal_cortex,kidney,visual_cortex,hippocampus,thalamus,heart,muscle,cerebellum	35.7277	143.318
ASB6	11	liver,striatum,prefrontal_cortex,kidney,visual_cortex,hippocampus,thalamus,heart,muscle,cerebellum	104.782	175.579
ASB7	11	liver,striatum,prefrontal_cortex,kidney,visual_cortex,hippocampus,thalamus,heart,muscle,cerebellum	42.5281	74.3065
ASB8	11	liver,striatum,prefrontal_cortex,kidney,visual_cortex,hippocampus,thalamus,heart,muscle,cerebellum	175.438	478.134
ASB9	3	hippocampus,thalamus,heart	9.89599	15.2756
ASCC1	10	striatum,prefrontal_cortex,kidney,visual_cortex,hippocampus,thalamus,heart,muscle,cerebellum	24.6328	40.3091
ASCC2	11	liver,striatum,prefrontal_cortex,kidney,visual_cortex,hippocampus,thalamus,heart,muscle,cerebellum	54.9575	150.82
ASCC3	10	striatum,prefrontal_cortex,kidney,visual_cortex,hippocampus,thalamus,heart,muscle,cerebellum	18.8113	50.6224
ASCL1	7	striatum,prefrontal_cortex,visual_cortex,hippocampus,thalamus,cerebellum	35.2173	86.7403
ASCL2	1	hippocampus	5.02271	5.02271
ASCL3	0	none	0	0
ASCL4	2	hippocampus,thalamus	0.672095	1.23463
ASCL5	0	none	0	0
ASDURF	11	liver,striatum,prefrontal_cortex,kidney,visual_cortex,hippocampus,thalamus,heart,muscle,cerebellum	2.73529	10.6056
ASF1A	10	striatum,prefrontal_cortex,kidney,visual_cortex,hippocampus,thalamus,heart,muscle,cerebellum	18.1267	38.3203
ASF1B	1	kidney	21.4013	21.4013
ASGR1	1	liver	965.403	965.403
ASGR2	5	liver,prefrontal_cortex,kidney,hippocampus,heart	79.8482	389.522
ASH1L	11	liver,striatum,prefrontal_cortex,kidney,visual_cortex,hippocampus,thalamus,heart,muscle,cerebellum	40.2321	67.4327
ASH2L	11	liver,striatum,prefrontal_cortex,kidney,visual_cortex,hippocampus,thalamus,heart,muscle,cerebellum	124.929	220.661
ASIC1	10	striatum,prefrontal_cortex,kidney,visual_cortex,hippocampus,thalamus,heart,muscle,cerebellum	52.3196	166.51
ASIC2	3	prefrontal_cortex,thalamus,cerebellum	4.0364	5.0191
ASIC3	2	thalamus,cerebellum	2.86612	5.31245
ASIC4	7	striatum,prefrontal_cortex,visual_cortex,hippocampus,thalamus,cerebellum	39.7883	86.0968
ASIC5	0	none	0	0
ASIP	5	striatum,prefrontal_cortex,visual_cortex,hippocampus,cerebellum	4.02449	12.781
ASL	10	liver,striatum,prefrontal_cortex,kidney,visual_cortex,hippocampus,thalamus,heart,cerebellum	33.8898	225.315
ASMT	1	visual_cortex	1.06363	1.06363
ASNS	11	liver,striatum,prefrontal_cortex,kidney,visual_cortex,hippocampus,thalamus,heart,muscle,cerebellum	69.2207	300.698
ASNSD1	11	liver,striatum,prefrontal_cortex,kidney,visual_cortex,hippocampus,thalamus,heart,muscle,cerebellum	23.8575	41.295
ASPA	9	striatum,prefrontal_cortex,visual_cortex,hippocampus,thalamus,heart,muscle,cerebellum	22.8277	59.0339
ASPDH	1	liver	30.7207	30.7207
ASPG	0	none	0	0
ASPH	11	liver,striatum,prefrontal_cortex,kidney,visual_cortex,hippocampus,thalamus,heart,muscle,cerebellum	172.595	417.381
ASPHD1	7	striatum,prefrontal_cortex,visual_cortex,hippocampus,thalamus,cerebellum	13.1986	25.1498
ASPHD2	8	striatum,prefrontal_cortex,kidney,visual_cortex,hippocampus,thalamus,cerebellum	15.1906	29.482
ASPM	0	none	0	0
ASPN	7	liver,kidney,visual_cortex,thalamus,heart,muscle,cerebellum	39.9452	164.894
ASPRV1	3	prefrontal_cortex,hippocampus,thalamus	4.83756	8.97453
ASPSCR1	11	liver,striatum,prefrontal_cortex,kidney,visual_cortex,hippocampus,thalamus,heart,muscle,cerebellum	39.2234	64.8872
ASRGL1	7	striatum,prefrontal_cortex,visual_cortex,hippocampus,thalamus,cerebellum	98.9765	141.499
ASS1	9	liver,striatum,prefrontal_cortex,kidney,visual_cortex,hippocampus,heart,muscle,cerebellum	172.67	1343.77
ASTE1	10	liver,striatum,kidney,visual_cortex,hippocampus,thalamus,heart,muscle,cerebellum	31.9316	57.4994
ASTL	0	none	0	0
ASTN1	10	striatum,prefrontal_cortex,kidney,visual_cortex,hippocampus,thalamus,heart,muscle,cerebellum	38.8477	100.76
ASTN2	8	striatum,prefrontal_cortex,kidney,visual_cortex,hippocampus,thalamus,cerebellum	33.583	109.702
ASXL1	8	liver,kidney,visual_cortex,hippocampus,thalamus,heart,muscle,cerebellum	28.807	59.4584
ASXL2	10	striatum,prefrontal_cortex,kidney,visual_cortex,hippocampus,thalamus,heart,muscle,cerebellum	12.6603	21.4243
ASXL3	1	heart	1.40798	1.40798
ASZ1	0	none	0	0
ATAD1	11	liver,striatum,prefrontal_cortex,kidney,visual_cortex,hippocampus,thalamus,heart,muscle,cerebellum	188.687	283.238
ATAD2	8	liver,prefrontal_cortex,kidney,hippocampus,thalamus,heart,muscle,cerebellum	2.78422	4.82436
ATAD2B	9	striatum,prefrontal_cortex,kidney,visual_cortex,hippocampus,thalamus,heart,muscle,cerebellum	7.34141	16.7544
ATAD3A	11	liver,striatum,prefrontal_cortex,kidney,visual_cortex,hippocampus,thalamus,heart,muscle,cerebellum	26.9641	77.6201
ATAD5	2	thalamus,muscle	3.81066	3.9372
ATAT1	9	striatum,prefrontal_cortex,kidney,visual_cortex,hippocampus,thalamus,heart,cerebellum	24.7004	49.4527
ATCAY	10	liver,striatum,prefrontal_cortex,kidney,visual_cortex,hippocampus,thalamus,muscle,cerebellum	168.919	384.077
ATE1	11	liver,striatum,prefrontal_cortex,kidney,visual_cortex,hippocampus,thalamus,heart,muscle,cerebellum	86.0418	200.493
ATF1	11	liver,striatum,prefrontal_cortex,kidney,visual_cortex,hippocampus,thalamus,heart,muscle,cerebellum	33.0153	49.6226
ATF2	11	liver,striatum,prefrontal_cortex,kidney,visual_cortex,hippocampus,thalamus,heart,muscle,cerebellum	105.938	279.238
ATF3	4	liver,kidney,heart,muscle	59.8386	132.263
ATF4	11	liver,striatum,prefrontal_cortex,kidney,visual_cortex,hippocampus,thalamus,heart,muscle,cerebellum	376.186	826.587
ATF5	11	liver,striatum,prefrontal_cortex,kidney,visual_cortex,hippocampus,thalamus,heart,muscle,cerebellum	99.5118	1029.36
ATF6	11	liver,striatum,prefrontal_cortex,kidney,visual_cortex,hippocampus,thalamus,heart,muscle,cerebellum	41.8826	100.901
ATF6B	11	liver,striatum,prefrontal_cortex,kidney,visual_cortex,hippocampus,thalamus,heart,muscle,cerebellum	116.479	203.81
ATF7IP	11	liver,striatum,prefrontal_cortex,kidney,visual_cortex,hippocampus,thalamus,heart,muscle,cerebellum	37.8108	84.2468
ATF7IP2	3	kidney,thalamus,heart	5.03929	5.88974
ATG10	7	prefrontal_cortex,kidney,hippocampus,thalamus,heart,muscle,cerebellum	2.11637	4.7183
ATG101	10	liver,striatum,prefrontal_cortex,kidney,visual_cortex,hippocampus,thalamus,heart,cerebellum	45.1953	92.1729
ATG12	11	liver,striatum,prefrontal_cortex,kidney,visual_cortex,hippocampus,thalamus,heart,muscle,cerebellum	41.3112	57.8791
ATG13	11	liver,striatum,prefrontal_cortex,kidney,visual_cortex,hippocampus,thalamus,heart,muscle,cerebellum	85.9058	136.634
ATG14	10	striatum,prefrontal_cortex,kidney,visual_cortex,hippocampus,thalamus,heart,muscle,cerebellum	12.9549	23.8442
ATG16L1	11	liver,striatum,prefrontal_cortex,kidney,visual_cortex,hippocampus,thalamus,heart,muscle,cerebellum	54.5664	95.259
ATG16L2	10	liver,striatum,prefrontal_cortex,kidney,visual_cortex,hippocampus,thalamus,heart,muscle,cerebellum	15.1978	28.0541
ATG2A	11	liver,striatum,prefrontal_cortex,kidney,visual_cortex,hippocampus,thalamus,heart,muscle,cerebellum	20.4479	41.6199
ATG2B	11	liver,striatum,prefrontal_cortex,kidney,visual_cortex,hippocampus,thalamus,heart,muscle,cerebellum	21.4539	42.0041
ATG3	11	liver,striatum,prefrontal_cortex,kidney,visual_cortex,hippocampus,thalamus,heart,muscle,cerebellum	73.1234	120.433
ATG4A	11	liver,striatum,prefrontal_cortex,kidney,visual_cortex,hippocampus,thalamus,heart,muscle,cerebellum	27.2217	76.8879
ATG4B	11	liver,striatum,prefrontal_cortex,kidney,visual_cortex,hippocampus,thalamus,heart,muscle,cerebellum	83.6914	138.367
ATG4C	10	striatum,prefrontal_cortex,kidney,visual_cortex,hippocampus,thalamus,heart,muscle,cerebellum	61.0448	108.92
ATG4D	11	liver,striatum,prefrontal_cortex,kidney,visual_cortex,hippocampus,thalamus,heart,muscle,cerebellum	111.452	256.87
ATG5	11	liver,striatum,prefrontal_cortex,kidney,visual_cortex,hippocampus,thalamus,heart,muscle,cerebellum	27.5583	59.8914
ATG7	11	liver,striatum,prefrontal_cortex,kidney,visual_cortex,hippocampus,thalamus,heart,muscle,cerebellum	48.5673	119.942
ATG9A	11	liver,striatum,prefrontal_cortex,kidney,visual_cortex,hippocampus,thalamus,heart,muscle,cerebellum	144.549	357.358
ATG9B	3	striatum,kidney	3.0028	7.12248
ATIC	10	liver,striatum,kidney,visual_cortex,hippocampus,thalamus,heart,muscle,cerebellum	23.9213	35.7487
ATL1	8	striatum,prefrontal_cortex,kidney,visual_cortex,hippocampus,thalamus,cerebellum	190.158	317.384
ATL2	11	liver,striatum,prefrontal_cortex,kidney,visual_cortex,hippocampus,thalamus,heart,muscle,cerebellum	134.338	268.783
ATL3	11	liver,striatum,prefrontal_cortex,kidney,visual_cortex,hippocampus,thalamus,heart,muscle,cerebellum	44.5775	184.521
ATM	8	striatum,prefrontal_cortex,kidney,visual_cortex,hippocampus,thalamus,heart,cerebellum	7.73995	12.9352
ATMIN	11	liver,striatum,prefrontal_cortex,kidney,visual_cortex,hippocampus,thalamus,heart,muscle,cerebellum	50.0533	110.134
ATN1	4	prefrontal_cortex,visual_cortex,hippocampus,muscle	29.2622	39.542
ATOH1	1	visual_cortex	4.45093	4.45093
ATOH7	0	none	0	0
ATOH8	9	liver,striatum,kidney,visual_cortex,hippocampus,thalamus,heart,muscle,cerebellum	19.2341	58.6971
ATOSA	11	liver,striatum,prefrontal_cortex,kidney,visual_cortex,hippocampus,thalamus,heart,muscle,cerebellum	7.00965	15.9487
ATOSB	11	liver,striatum,prefrontal_cortex,kidney,visual_cortex,hippocampus,thalamus,heart,muscle,cerebellum	37.7192	74.0347
ATOX1	4	visual_cortex,hippocampus,heart,cerebellum	7.69437	16.4861
ATP10A	9	striatum,prefrontal_cortex,kidney,visual_cortex,hippocampus,thalamus,heart,cerebellum	33.2744	77.8894
ATP10B	4	striatum,hippocampus,thalamus,cerebellum	2.82732	4.46972
ATP10D	11	liver,striatum,prefrontal_cortex,kidney,visual_cortex,hippocampus,thalamus,heart,muscle,cerebellum	37.8297	250.302
ATP11A	3	striatum,heart,cerebellum	30.0154	50.861
ATP11B	10	liver,striatum,prefrontal_cortex,kidney,visual_cortex,hippocampus,thalamus,heart,muscle,cerebellum	11.4663	25.4329
ATP11C	7	striatum,prefrontal_cortex,kidney,thalamus,heart,cerebellum	11.7205	26.0631
ATP12A	0	none	0	0
ATP13A1	11	liver,striatum,prefrontal_cortex,kidney,visual_cortex,hippocampus,thalamus,heart,muscle,cerebellum	47.3736	89.1544
ATP13A2	11	liver,striatum,prefrontal_cortex,kidney,visual_cortex,hippocampus,thalamus,heart,muscle,cerebellum	425.12	901.852
ATP13A3	10	striatum,prefrontal_cortex,kidney,visual_cortex,hippocampus,thalamus,heart,muscle,cerebellum	91.7621	206.411
ATP13A4	7	striatum,prefrontal_cortex,visual_cortex,hippocampus,thalamus,cerebellum	9.74321	21.1414
ATP13A5	0	none	0	0
ATP1A1	11	liver,striatum,prefrontal_cortex,kidney,visual_cortex,hippocampus,thalamus,heart,muscle,cerebellum	817.619	2714.08
ATP1A2	10	striatum,prefrontal_cortex,kidney,visual_cortex,hippocampus,thalamus,heart,muscle,cerebellum	1301.6	3072.87
ATP1A3	9	striatum,prefrontal_cortex,kidney,visual_cortex,hippocampus,thalamus,heart,cerebellum	519.876	827.185
ATP1B1	11	liver,striatum,prefrontal_cortex,kidney,visual_cortex,hippocampus,thalamus,heart,muscle,cerebellum	1562.26	2795.92
ATP1B2	11	liver,striatum,prefrontal_cortex,kidney,visual_cortex,hippocampus,thalamus,heart,muscle,cerebellum	476.358	933.309
ATP1B3	11	liver,striatum,prefrontal_cortex,kidney,visual_cortex,hippocampus,thalamus,heart,muscle,cerebellum	47.0071	78.102
ATP1B4	6	striatum,visual_cortex,thalamus,heart,muscle	161.289	950.37
ATP23	11	liver,striatum,prefrontal_cortex,kidney,visual_cortex,hippocampus,thalamus,heart,muscle,cerebellum	8.32742	38.3978
ATP2A1	6	prefrontal_cortex,kidney,hippocampus,thalamus,muscle,cerebellum	6491	38922.1
ATP2A2	11	liver,striatum,prefrontal_cortex,kidney,visual_cortex,hippocampus,thalamus,heart,muscle,cerebellum	162.84	1020.54
ATP2A3	6	liver,kidney,thalamus,heart,muscle,cerebellum	6.14481	25.1196
ATP2B1	1	cerebellum	389.837	389.837
ATP2B2	5	striatum,prefrontal_cortex,visual_cortex,thalamus,cerebellum	17.6304	51.2668
ATP2B3	9	striatum,prefrontal_cortex,kidney,visual_cortex,hippocampus,thalamus,muscle,cerebellum	39.4491	106.561
ATP2B4	11	liver,striatum,prefrontal_cortex,kidney,visual_cortex,hippocampus,thalamus,heart,muscle,cerebellum	27.6733	68.7742
ATP2C1	11	liver,striatum,prefrontal_cortex,kidney,visual_cortex,hippocampus,thalamus,heart,muscle,cerebellum	169.791	281.665
ATP2C2	1	prefrontal_cortex	12.9742	12.9742
ATP4A	2	prefrontal_cortex,visual_cortex	19.6593	25.1948
ATP4B	1	kidney	11.236	11.236
ATP5F1A	11	liver,striatum,prefrontal_cortex,kidney,visual_cortex,hippocampus,thalamus,heart,muscle,cerebellum	1288.06	3514.93
ATP5F1B	11	liver,striatum,prefrontal_cortex,kidney,visual_cortex,hippocampus,thalamus,heart,muscle,cerebellum	800.077	2561.4
ATP5F1C	11	liver,striatum,prefrontal_cortex,kidney,visual_cortex,hippocampus,thalamus,heart,muscle,cerebellum	85.2316	310.038
ATP5F1D	11	liver,striatum,prefrontal_cortex,kidney,visual_cortex,hippocampus,thalamus,heart,muscle,cerebellum	162.218	405.087
ATP5F1E	10	striatum,prefrontal_cortex,kidney,visual_cortex,hippocampus,thalamus,heart,muscle,cerebellum	6.70395	28.2595
ATP5IF1	9	liver,striatum,prefrontal_cortex,visual_cortex,hippocampus,thalamus,heart,cerebellum	11.6902	41.8663
ATP5MC1	8	liver,striatum,prefrontal_cortex,kidney,visual_cortex,hippocampus,heart	19.8765	46.4179
ATP5MC2	5	liver,kidney,visual_cortex,heart,cerebellum	11.5802	32.0556
ATP5MC3	11	liver,striatum,prefrontal_cortex,kidney,visual_cortex,hippocampus,thalamus,heart,muscle,cerebellum	209.947	290.588
ATP5ME	4	prefrontal_cortex,kidney,hippocampus,heart	6.72053	18.3244
ATP5MF	9	liver,striatum,prefrontal_cortex,kidney,visual_cortex,hippocampus,thalamus,cerebellum	3.2687	11.132
ATP5MG	9	liver,striatum,prefrontal_cortex,visual_cortex,hippocampus,heart,muscle,cerebellum	8.51427	23.9799
ATP5MK	5	liver,striatum,prefrontal_cortex,kidney,hippocampus	27.7368	46.6283
ATP5PB	11	liver,striatum,prefrontal_cortex,kidney,visual_cortex,hippocampus,thalamus,heart,muscle,cerebellum	162.091	221.729
ATP5PD	7	striatum,visual_cortex,thalamus,heart,muscle,cerebellum	8.63851	23.7902
ATP5PF	11	liver,striatum,prefrontal_cortex,kidney,visual_cortex,hippocampus,thalamus,heart,muscle,cerebellum	31.9085	87.2942
ATP5PO	11	liver,striatum,prefrontal_cortex,kidney,visual_cortex,hippocampus,thalamus,heart,muscle,cerebellum	68.3778	229.091
ATP6	0	none	0	0
ATP6AP1	11	liver,striatum,prefrontal_cortex,kidney,visual_cortex,hippocampus,thalamus,heart,muscle,cerebellum	210.082	454.867
ATP6AP1L	9	striatum,prefrontal_cortex,kidney,visual_cortex,hippocampus,thalamus,heart,cerebellum	21.0879	37.8322
ATP6AP2	11	liver,striatum,prefrontal_cortex,kidney,visual_cortex,hippocampus,thalamus,heart,muscle,cerebellum	219.281	462.691
ATP6V0A1	11	liver,striatum,prefrontal_cortex,kidney,visual_cortex,hippocampus,thalamus,heart,muscle,cerebellum	236.936	432.71
ATP6V0A2	11	liver,striatum,prefrontal_cortex,kidney,visual_cortex,hippocampus,thalamus,heart,muscle,cerebellum	16.8694	35.2145
ATP6V0A4	0	none	0	0
ATP6V0B	11	liver,striatum,prefrontal_cortex,kidney,visual_cortex,hippocampus,thalamus,heart,muscle,cerebellum	86.4436	235.513
ATP6V0C	11	liver,striatum,prefrontal_cortex,kidney,visual_cortex,hippocampus,thalamus,heart,muscle,cerebellum	136.809	281.838
ATP6V0D1	11	liver,striatum,prefrontal_cortex,kidney,visual_cortex,hippocampus,thalamus,heart,muscle,cerebellum	116.556	200.06
ATP6V0D2	0	none	0	0
ATP6V0E1	9	liver,prefrontal_cortex,kidney,visual_cortex,hippocampus,thalamus,heart,muscle,cerebellum	23.8249	99.3533
ATP6V1A	11	liver,striatum,prefrontal_cortex,kidney,visual_cortex,hippocampus,thalamus,heart,muscle,cerebellum	294.572	817.062
ATP6V1B1	3	visual_cortex,heart,cerebellum	5.36713	7.8309
ATP6V1B2	11	liver,striatum,prefrontal_cortex,kidney,visual_cortex,hippocampus,thalamus,heart,muscle,cerebellum	1096.7	1947.29
ATP6V1C1	11	liver,striatum,prefrontal_cortex,kidney,visual_cortex,hippocampus,thalamus,heart,muscle,cerebellum	124.18	337.368
ATP6V1C2	0	none	0	0
ATP6V1D	11	liver,striatum,prefrontal_cortex,kidney,visual_cortex,hippocampus,thalamus,heart,muscle,cerebellum	122.32	275.55
ATP6V1E1	11	liver,striatum,prefrontal_cortex,kidney,visual_cortex,hippocampus,thalamus,heart,muscle,cerebellum	241.075	417.644
ATP6V1E2	0	none	0	0
ATP6V1F	11	liver,striatum,prefrontal_cortex,kidney,visual_cortex,hippocampus,thalamus,heart,muscle,cerebellum	23.1033	76.7142
ATP6V1G1	11	liver,striatum,prefrontal_cortex,kidney,visual_cortex,hippocampus,thalamus,heart,muscle,cerebellum	44.8888	107.622
ATP6V1G2	8	striatum,prefrontal_cortex,visual_cortex,hippocampus,thalamus,heart,cerebellum	544.587	1016.02
ATP6V1G3	0	none	0	0
ATP6V1H	11	liver,striatum,prefrontal_cortex,kidney,visual_cortex,hippocampus,thalamus,heart,muscle,cerebellum	132.216	225.716
ATP7A	6	kidney,hippocampus,thalamus,heart,muscle,cerebellum	8.78523	19.6006
ATP7B	7	liver,kidney,visual_cortex,hippocampus,thalamus,muscle,cerebellum	10.0837	30.5749
ATP8	0	none	0	0
ATP8A1	10	striatum,prefrontal_cortex,kidney,visual_cortex,hippocampus,thalamus,heart,muscle,cerebellum	50.493	101.497
ATP8A2	9	striatum,prefrontal_cortex,kidney,visual_cortex,hippocampus,thalamus,heart,cerebellum	42.3084	106.944
ATP8B1	7	liver,kidney,visual_cortex,hippocampus,thalamus,heart,muscle	12.8066	33.9126
ATP8B2	2	prefrontal_cortex,thalamus	2.36916	2.73093
ATP8B3	4	striatum,kidney,thalamus,heart	30.8785	111.371
ATP8B4	0	none	0	0
ATP9A	11	liver,striatum,prefrontal_cortex,kidney,visual_cortex,hippocampus,thalamus,heart,muscle,cerebellum	89.797	137.511
ATP9B	11	liver,striatum,prefrontal_cortex,kidney,visual_cortex,hippocampus,thalamus,heart,muscle,cerebellum	10.4293	18.7498
ATPAF1	11	liver,striatum,prefrontal_cortex,kidney,visual_cortex,hippocampus,thalamus,heart,muscle,cerebellum	63.2758	99.0719
ATPAF2	11	liver,striatum,prefrontal_cortex,kidney,visual_cortex,hippocampus,thalamus,heart,muscle,cerebellum	32.3208	173.7
ATPSCKMT	11	liver,striatum,prefrontal_cortex,kidney,visual_cortex,hippocampus,thalamus,heart,muscle,cerebellum	7.15667	12.9844
ATR	10	striatum,prefrontal_cortex,kidney,visual_cortex,hippocampus,thalamus,heart,muscle,cerebellum	7.7329	16.0855
ATRAID	11	liver,striatum,prefrontal_cortex,kidney,visual_cortex,hippocampus,thalamus,heart,muscle,cerebellum	33.8105	86.8064
ATRIP	10	liver,striatum,prefrontal_cortex,kidney,visual_cortex,hippocampus,thalamus,heart,muscle,cerebellum	22.1084	33.3772
ATRN	11	liver,striatum,prefrontal_cortex,kidney,visual_cortex,hippocampus,thalamus,heart,muscle,cerebellum	30.7144	52.2472
ATRNL1	9	liver,striatum,prefrontal_cortex,kidney,visual_cortex,hippocampus,thalamus,cerebellum	20.2873	33.3796
ATRX	8	striatum,prefrontal_cortex,kidney,visual_cortex,thalamus,heart,cerebellum	75.2562	102.206
ATXN1	10	striatum,prefrontal_cortex,kidney,visual_cortex,hippocampus,thalamus,heart,muscle,cerebellum	56.4242	101.583
ATXN10	11	liver,striatum,prefrontal_cortex,kidney,visual_cortex,hippocampus,thalamus,heart,muscle,cerebellum	115.752	162.343
ATXN1L	11	liver,striatum,prefrontal_cortex,kidney,visual_cortex,hippocampus,thalamus,heart,muscle,cerebellum	47.784	80.7732
ATXN2	11	liver,striatum,prefrontal_cortex,kidney,visual_cortex,hippocampus,thalamus,heart,muscle,cerebellum	100.461	180.964
ATXN2L	11	liver,striatum,prefrontal_cortex,kidney,visual_cortex,hippocampus,thalamus,heart,muscle,cerebellum	21.2939	33.9948
ATXN3	11	liver,striatum,prefrontal_cortex,kidney,visual_cortex,hippocampus,thalamus,heart,muscle,cerebellum	34.4467	104.996
ATXN3L	0	none	0	0
ATXN7	10	striatum,prefrontal_cortex,kidney,visual_cortex,hippocampus,thalamus,heart,muscle,cerebellum	11.3341	23.758
ATXN7L1	11	liver,striatum,prefrontal_cortex,kidney,visual_cortex,hippocampus,thalamus,heart,muscle,cerebellum	5.59105	12.8363
ATXN7L2	10	striatum,prefrontal_cortex,kidney,visual_cortex,hippocampus,thalamus,heart,muscle,cerebellum	9.13743	29.8505
ATXN7L3	6	prefrontal_cortex,kidney,visual_cortex,hippocampus,muscle,cerebellum	22.0812	56.7829
ATXN7L3B	11	liver,striatum,prefrontal_cortex,kidney,visual_cortex,hippocampus,thalamus,heart,muscle,cerebellum	470.85	792.62
AUH	11	liver,striatum,prefrontal_cortex,kidney,visual_cortex,hippocampus,thalamus,heart,muscle,cerebellum	53.5688	124.193
AUNIP	0	none	0	0
AUP1	11	liver,striatum,prefrontal_cortex,kidney,visual_cortex,hippocampus,thalamus,heart,muscle,cerebellum	52.1707	92.6399
AURKA	7	striatum,kidney,visual_cortex,hippocampus,thalamus,heart,muscle	3.66966	6.21773
AURKAIP1	11	liver,striatum,prefrontal_cortex,kidney,visual_cortex,hippocampus,thalamus,heart,muscle,cerebellum	12.8082	37.143
AURKB	0	none	0	0
AURKC	4	prefrontal_cortex,kidney,hippocampus,cerebellum	1.5169	3.11028
AUTS2	0	none	0	0
AVEN	0	none	0	0
AVIL	0	none	0	0
AVL9	11	liver,striatum,prefrontal_cortex,kidney,visual_cortex,hippocampus,thalamus,heart,muscle,cerebellum	24.7198	48.5212
AVP	0	none	0	0
AVPI1	11	liver,striatum,prefrontal_cortex,kidney,visual_cortex,hippocampus,thalamus,heart,muscle,cerebellum	34.8739	80.7736
AVPR1A	8	liver,prefrontal_cortex,kidney,hippocampus,thalamus,heart,muscle,cerebellum	10.8929	27.3117
AVPR1B	0	none	0	0
AVPR2	2	heart,muscle	3.77741	6.17645
AWAT1	0	none	0	0
AWAT2	0	none	0	0
AXDND1	0	none	0	0
AXIN1	7	striatum,prefrontal_cortex,kidney,hippocampus,thalamus,cerebellum	12.5839	21.5236
AXIN2	10	striatum,prefrontal_cortex,kidney,visual_cortex,hippocampus,thalamus,heart,muscle,cerebellum	17.272	33.4867
AXL	11	liver,striatum,prefrontal_cortex,kidney,visual_cortex,hippocampus,thalamus,heart,muscle,cerebellum	62.8962	81.8112
AZGP1	1	liver	1223.5	1223.5
AZI2	11	liver,striatum,prefrontal_cortex,kidney,visual_cortex,hippocampus,thalamus,heart,muscle,cerebellum	128.421	202.64
AZIN1	11	liver,striatum,prefrontal_cortex,kidney,visual_cortex,hippocampus,thalamus,heart,muscle,cerebellum	158.426	335.627
AZIN2	7	striatum,prefrontal_cortex,visual_cortex,hippocampus,thalamus,cerebellum	7.74583	21.8203
AZU1	0	none	0	0
B2M	11	liver,striatum,prefrontal_cortex,kidney,visual_cortex,hippocampus,thalamus,heart,muscle,cerebellum	798.576	3558.25
B3GALNT1	11	liver,striatum,prefrontal_cortex,kidney,visual_cortex,hippocampus,thalamus,heart,muscle,cerebellum	215.29	586.94
B3GALNT2	11	liver,striatum,prefrontal_cortex,kidney,visual_cortex,hippocampus,thalamus,heart,muscle,cerebellum	91.9514	276.315
B3GALT1	3	thalamus,muscle,cerebellum	57.1225	82.1412
B3GALT2	9	striatum,prefrontal_cortex,kidney,visual_cortex,hippocampus,thalamus,heart,cerebellum	54.6564	112.074
B3GALT4	3	prefrontal_cortex,kidney,cerebellum	20.0457	23.2123
B3GALT5	2	striatum	0.238655	0.304722
B3GALT6	11	liver,striatum,prefrontal_cortex,kidney,visual_cortex,hippocampus,thalamus,heart,muscle,cerebellum	77.5808	145.014
B3GALT9	0	none	0	0
B3GAT1	7	striatum,prefrontal_cortex,visual_cortex,hippocampus,thalamus,cerebellum	108.587	209.273
B3GAT2	8	liver,striatum,prefrontal_cortex,visual_cortex,hippocampus,thalamus,cerebellum	112.669	181.952
B3GAT3	11	liver,striatum,prefrontal_cortex,kidney,visual_cortex,hippocampus,thalamus,heart,muscle,cerebellum	94.0455	217.422
B3GLCT	10	striatum,prefrontal_cortex,kidney,visual_cortex,hippocampus,thalamus,heart,muscle,cerebellum	71.0341	182.579
B3GNT2	11	liver,striatum,prefrontal_cortex,kidney,visual_cortex,hippocampus,thalamus,heart,muscle,cerebellum	170.046	526.689
B3GNT3	2	kidney,heart	3.31127	6.45553
B3GNT4	7	striatum,prefrontal_cortex,visual_cortex,hippocampus,thalamus,cerebellum	6.28799	14.2501
B3GNT5	5	kidney,thalamus,heart,muscle,cerebellum	4.02749	7.4399
B3GNT6	0	none	0	0
B3GNT7	9	liver,striatum,prefrontal_cortex,kidney,hippocampus,thalamus,heart,muscle	5.15535	10.7225
B3GNT8	1	kidney	69.3366	69.3366
B3GNT9	11	liver,striatum,prefrontal_cortex,kidney,visual_cortex,hippocampus,thalamus,heart,muscle,cerebellum	6.53888	18.4741
B4GALNT1	10	striatum,prefrontal_cortex,kidney,visual_cortex,hippocampus,thalamus,heart,muscle,cerebellum	23.7914	40.6358
B4GALNT2	0	none	0	0
B4GALNT3	3	kidney,visual_cortex,cerebellum	1.65751	2.1965
B4GALNT4	1	prefrontal_cortex	13.5537	13.5537
B4GALT1	9	liver,striatum,kidney,hippocampus,thalamus,heart,muscle,cerebellum	92.177	365.957
B4GALT2	5	prefrontal_cortex,kidney,visual_cortex,hippocampus,heart	5.31412	12.0596
B4GALT3	11	liver,striatum,prefrontal_cortex,kidney,visual_cortex,hippocampus,thalamus,heart,muscle,cerebellum	22.6473	43.1334
B4GALT4	11	liver,striatum,prefrontal_cortex,kidney,visual_cortex,hippocampus,thalamus,heart,muscle,cerebellum	20.9173	37.5415
B4GALT5	5	kidney,visual_cortex,thalamus,muscle,cerebellum	21.1815	44.7652
B4GALT6	9	striatum,prefrontal_cortex,kidney,visual_cortex,hippocampus,thalamus,heart,cerebellum	67.494	134.819
B4GALT7	11	liver,striatum,prefrontal_cortex,kidney,visual_cortex,hippocampus,thalamus,heart,muscle,cerebellum	33.6693	59.9865
B4GAT1	11	liver,striatum,prefrontal_cortex,kidney,visual_cortex,hippocampus,thalamus,heart,muscle,cerebellum	646.815	1155.07
B9D1	9	striatum,prefrontal_cortex,kidney,visual_cortex,hippocampus,thalamus,heart,cerebellum	16.5476	53.4534
B9D2	4	striatum,hippocampus,thalamus	32.8356	53.504
BAALC	9	striatum,prefrontal_cortex,kidney,visual_cortex,hippocampus,thalamus,heart,cerebellum	534.373	1018.82
BABAM1	11	liver,striatum,prefrontal_cortex,kidney,visual_cortex,hippocampus,thalamus,heart,muscle,cerebellum	135.505	287.628
BABAM2	11	liver,striatum,prefrontal_cortex,kidney,visual_cortex,hippocampus,thalamus,heart,muscle,cerebellum	26.1245	91.6736
BACC1	8	liver,prefrontal_cortex,kidney,visual_cortex,thalamus,heart,muscle,cerebellum	5.24188	19.7087
BACE1	11	liver,striatum,prefrontal_cortex,kidney,visual_cortex,hippocampus,thalamus,heart,muscle,cerebellum	23.5297	72.5697
BACE2	10	liver,striatum,prefrontal_cortex,kidney,visual_cortex,hippocampus,thalamus,heart,muscle,cerebellum	19.0427	63.0124
BACH1	11	liver,striatum,prefrontal_cortex,kidney,visual_cortex,hippocampus,thalamus,heart,muscle,cerebellum	38.3065	82.1559
BACH2	3	prefrontal_cortex,heart,cerebellum	4.57345	7.63287
BAD	10	liver,striatum,prefrontal_cortex,kidney,visual_cortex,hippocampus,thalamus,heart,cerebellum	18.2777	51.503
BAG1	11	liver,striatum,prefrontal_cortex,kidney,visual_cortex,hippocampus,thalamus,heart,muscle,cerebellum	85.3207	242.269
BAG2	11	liver,striatum,prefrontal_cortex,kidney,visual_cortex,hippocampus,thalamus,heart,muscle,cerebellum	17.2401	52.0286
BAG3	11	liver,striatum,prefrontal_cortex,kidney,visual_cortex,hippocampus,thalamus,heart,muscle,cerebellum	180.08	698.28
BAG4	10	striatum,prefrontal_cortex,kidney,visual_cortex,hippocampus,thalamus,heart,muscle,cerebellum	193.34	462.745
BAG5	11	liver,striatum,prefrontal_cortex,kidney,visual_cortex,hippocampus,thalamus,heart,muscle,cerebellum	66.653	108.777
BAG6	11	liver,striatum,prefrontal_cortex,kidney,visual_cortex,hippocampus,thalamus,heart,muscle,cerebellum	247.673	761.451
BAHCC1	0	none	0	0
BAHD1	11	liver,striatum,prefrontal_cortex,kidney,visual_cortex,hippocampus,thalamus,heart,muscle,cerebellum	31.6661	93.5637
BAIAP2	11	liver,striatum,prefrontal_cortex,kidney,visual_cortex,hippocampus,thalamus,heart,muscle,cerebellum	215.999	697.734
BAIAP2L1	9	liver,striatum,prefrontal_cortex,kidney,hippocampus,heart,muscle,cerebellum	16.3369	80.0545
BAIAP2L2	0	none	0	0
BAIAP3	8	striatum,prefrontal_cortex,visual_cortex,hippocampus,thalamus,heart,cerebellum	44.3099	201.286
BAK1	11	liver,striatum,prefrontal_cortex,kidney,visual_cortex,hippocampus,thalamus,heart,muscle,cerebellum	13.2195	34.3099
BAMBI	5	striatum,kidney,visual_cortex,heart	6.63924	13.8507
BANF1	7	liver,prefrontal_cortex,kidney,visual_cortex,hippocampus,heart,muscle	9.15849	30.2002
BANF2	0	none	0	0
BANK1	1	kidney	0.213122	0.213122
BANP	11	liver,striatum,prefrontal_cortex,kidney,visual_cortex,hippocampus,thalamus,heart,muscle,cerebellum	20.8445	66.6664
BAP1	11	liver,striatum,prefrontal_cortex,kidney,visual_cortex,hippocampus,thalamus,heart,muscle,cerebellum	278.919	700.903
BARD1	3	kidney,heart,muscle	2.3475	3.42919
BARHL1	1	cerebellum	17.305	17.305
BARHL2	2	visual_cortex,cerebellum	37.7439	73.7169
BARX1	0	none	0	0
BARX2	0	none	0	0
BASP1	5	striatum,prefrontal_cortex,visual_cortex,hippocampus,thalamus	57.7903	69.8169
BATF	0	none	0	0
BATF2	2	striatum,kidney	10.2852	16.6412
BATF3	0	none	0	0
BAX	7	striatum,prefrontal_cortex,kidney,visual_cortex,hippocampus,heart	11.4813	42.3334
BAZ1A	3	kidney,hippocampus,heart	4.38955	5.93463
BAZ1B	10	liver,striatum,prefrontal_cortex,kidney,visual_cortex,thalamus,heart,muscle,cerebellum	26.9686	41.7658
BAZ2A	11	liver,striatum,prefrontal_cortex,kidney,visual_cortex,hippocampus,thalamus,heart,muscle,cerebellum	37.56	71.6619
BAZ2B	8	liver,prefrontal_cortex,kidney,hippocampus,thalamus,heart,muscle,cerebellum	26.4187	68.0515
BBC3	0	none	0	0
BBIP1	11	liver,striatum,prefrontal_cortex,kidney,visual_cortex,hippocampus,thalamus,heart,muscle,cerebellum	35.4722	86.7674
BBLN	6	liver,prefrontal_cortex,kidney,hippocampus,thalamus,heart	16.4997	65.168
BBOF1	10	striatum,prefrontal_cortex,kidney,visual_cortex,hippocampus,thalamus,heart,muscle,cerebellum	28.6467	47.1557
BBOX1	5	liver,prefrontal_cortex,visual_cortex,hippocampus,heart	13.598	41.4978
BBS1	10	striatum,prefrontal_cortex,kidney,visual_cortex,hippocampus,thalamus,heart,muscle,cerebellum	45.6461	68.4732
BBS10	11	liver,striatum,prefrontal_cortex,kidney,visual_cortex,hippocampus,thalamus,heart,muscle,cerebellum	25.5381	65.0429
BBS12	11	liver,striatum,prefrontal_cortex,kidney,visual_cortex,hippocampus,thalamus,heart,muscle,cerebellum	20.4993	48.6934
BBS2	11	liver,striatum,prefrontal_cortex,kidney,visual_cortex,hippocampus,thalamus,heart,muscle,cerebellum	82.622	245.108
BBS4	11	liver,striatum,prefrontal_cortex,kidney,visual_cortex,hippocampus,thalamus,heart,muscle,cerebellum	32.5901	75.0022
BBS5	10	striatum,prefrontal_cortex,kidney,visual_cortex,hippocampus,thalamus,heart,muscle,cerebellum	29.6576	65.8022
BBS7	10	liver,striatum,prefrontal_cortex,kidney,visual_cortex,thalamus,heart,muscle,cerebellum	51.2181	92.4683
BBS9	11	liver,striatum,prefrontal_cortex,kidney,visual_cortex,hippocampus,thalamus,heart,muscle,cerebellum	29.7267	47.5008
BBX	2	striatum	36.011	37.1332
BCAM	11	liver,striatum,prefrontal_cortex,kidney,visual_cortex,hippocampus,thalamus,heart,muscle,cerebellum	106.798	420.421
BCAN	8	striatum,prefrontal_cortex,visual_cortex,hippocampus,thalamus,heart,cerebellum	115.172	220.744
BCAP29	11	liver,striatum,prefrontal_cortex,kidney,visual_cortex,hippocampus,thalamus,heart,muscle,cerebellum	53.8514	159.03
BCAP31	11	liver,striatum,prefrontal_cortex,kidney,visual_cortex,hippocampus,thalamus,heart,muscle,cerebellum	65.3285	106.487
BCAR1	11	liver,striatum,prefrontal_cortex,kidney,visual_cortex,hippocampus,thalamus,heart,muscle,cerebellum	109.055	182.29
BCAR3	11	liver,striatum,prefrontal_cortex,kidney,visual_cortex,hippocampus,thalamus,heart,muscle,cerebellum	140.144	306.987
BCAS1	2	liver,heart	3.19888	5.37128
BCAS3	11	liver,striatum,prefrontal_cortex,kidney,visual_cortex,hippocampus,thalamus,heart,muscle,cerebellum	31.5902	69.6425
BCAS4	7	striatum,prefrontal_cortex,kidney,visual_cortex,hippocampus,thalamus	54.508	131.446
BCAT1	10	striatum,prefrontal_cortex,kidney,visual_cortex,hippocampus,thalamus,heart,muscle,cerebellum	57.9948	151.897
BCAT2	11	liver,striatum,prefrontal_cortex,kidney,visual_cortex,hippocampus,thalamus,heart,muscle,cerebellum	44.651	143.799
BCCIP	11	liver,striatum,prefrontal_cortex,kidney,visual_cortex,hippocampus,thalamus,heart,muscle,cerebellum	160.674	294.436
BCDIN3D	10	striatum,prefrontal_cortex,kidney,visual_cortex,hippocampus,thalamus,heart,muscle,cerebellum	8.35263	31.7732
BCHE	10	striatum,prefrontal_cortex,kidney,visual_cortex,hippocampus,thalamus,heart,muscle,cerebellum	11.7319	22.4048
BCKDHA	11	liver,striatum,prefrontal_cortex,kidney,visual_cortex,hippocampus,thalamus,heart,muscle,cerebellum	50.2896	124.326
BCKDHB	11	liver,striatum,prefrontal_cortex,kidney,visual_cortex,hippocampus,thalamus,heart,muscle,cerebellum	63.2407	101.972
BCKDK	11	liver,striatum,prefrontal_cortex,kidney,visual_cortex,hippocampus,thalamus,heart,muscle,cerebellum	103.303	366.871
BCL10	11	liver,striatum,prefrontal_cortex,kidney,visual_cortex,hippocampus,thalamus,heart,muscle,cerebellum	22.2561	51.2496
BCL11A	9	striatum,prefrontal_cortex,kidney,visual_cortex,hippocampus,thalamus,heart,cerebellum	52.4372	108.428
BCL11B	3	striatum,hippocampus	3.53641	4.58652
BCL2	10	striatum,prefrontal_cortex,kidney,visual_cortex,hippocampus,thalamus,heart,muscle,cerebellum	13.8951	31.1081
BCL2A1	0	none	0	0
BCL2L1	11	liver,striatum,prefrontal_cortex,kidney,visual_cortex,hippocampus,thalamus,heart,muscle,cerebellum	36.0562	65.9214
BCL2L10	0	none	0	0
BCL2L11	11	liver,striatum,prefrontal_cortex,kidney,visual_cortex,hippocampus,thalamus,heart,muscle,cerebellum	25.9928	66.0302
BCL2L12	3	liver,kidney,heart	14.62	24.2098
BCL2L13	11	liver,striatum,prefrontal_cortex,kidney,visual_cortex,hippocampus,thalamus,heart,muscle,cerebellum	229.246	393.807
BCL2L14	1	kidney	2.76849	2.76849
BCL2L15	0	none	0	0
BCL2L2	11	liver,striatum,prefrontal_cortex,kidney,visual_cortex,hippocampus,thalamus,heart,muscle,cerebellum	53.2549	104.575
BCL3	8	liver,striatum,kidney,visual_cortex,hippocampus,heart,muscle	8.61211	13.044
BCL6	3	hippocampus,thalamus,cerebellum	3.28328	5.34899
BCL6B	10	liver,striatum,kidney,visual_cortex,hippocampus,thalamus,heart,muscle,cerebellum	17.0905	72.3465
BCL7A	11	liver,striatum,prefrontal_cortex,kidney,visual_cortex,hippocampus,thalamus,heart,muscle,cerebellum	44.6376	70.0525
BCL7B	11	liver,striatum,prefrontal_cortex,kidney,visual_cortex,hippocampus,thalamus,heart,muscle,cerebellum	60.317	103.222
BCL7C	7	liver,striatum,prefrontal_cortex,thalamus,heart,cerebellum	3.9366	8.497
BCL9	10	liver,striatum,prefrontal_cortex,kidney,visual_cortex,hippocampus,thalamus,heart,muscle,cerebellum	9.29369	27.8189
BCL9L	1	muscle	4.7634	4.7634
BCLAF1	11	liver,striatum,prefrontal_cortex,kidney,visual_cortex,hippocampus,thalamus,heart,muscle,cerebellum	159.341	332.825
BCLAF3	10	striatum,prefrontal_cortex,kidney,visual_cortex,hippocampus,thalamus,heart,muscle,cerebellum	13.9271	24.8184
BCO1	1	striatum	2.57502	2.57502
BCO2	5	liver,kidney,visual_cortex,thalamus,heart	10.4248	24.9597
BCOR	10	liver,striatum,prefrontal_cortex,kidney,hippocampus,thalamus,heart,muscle,cerebellum	16.0566	59.9346
BCORL1	6	prefrontal_cortex,kidney,visual_cortex,hippocampus,thalamus,muscle	4.95932	9.1456
BCS1L	11	liver,striatum,prefrontal_cortex,kidney,visual_cortex,hippocampus,thalamus,heart,muscle,cerebellum	27.3776	45.3531
BDH1	11	liver,striatum,prefrontal_cortex,kidney,visual_cortex,hippocampus,thalamus,heart,muscle,cerebellum	156.239	301.619
BDH2	11	liver,striatum,prefrontal_cortex,kidney,visual_cortex,hippocampus,thalamus,heart,muscle,cerebellum	24.8548	57.733
BDKRB1	2	liver,thalamus	0.379267	0.602325
BDKRB2	3	kidney,muscle,cerebellum	10.3572	13.1424
BDNF	5	prefrontal_cortex,visual_cortex,hippocampus,muscle,cerebellum	73.2835	219.722
BDP1	8	prefrontal_cortex,kidney,visual_cortex,hippocampus,thalamus,heart,muscle,cerebellum	12.1164	23.8961
BEAN1	3	prefrontal_cortex,visual_cortex,hippocampus	4.18138	6.11898
BECN1	11	liver,striatum,prefrontal_cortex,kidney,visual_cortex,hippocampus,thalamus,heart,muscle,cerebellum	61.4707	85.2071
BECN2	0	none	0	0
BEGAIN	11	liver,striatum,prefrontal_cortex,kidney,visual_cortex,hippocampus,thalamus,heart,muscle,cerebellum	29.5724	56.3134
BEND2	0	none	0	0
BEND3	7	striatum,kidney,thalamus,heart,muscle,cerebellum	5.79307	14.812
BEND4	5	striatum,prefrontal_cortex,thalamus,cerebellum	2.52822	6.72746
BEND6	8	striatum,prefrontal_cortex,kidney,visual_cortex,hippocampus,thalamus,cerebellum	87.6006	194.984
BEND7	10	liver,striatum,kidney,visual_cortex,hippocampus,thalamus,heart,muscle,cerebellum	8.70362	18.2959
BEST1	4	prefrontal_cortex,visual_cortex,hippocampus,thalamus	6.52576	12.1128
BEST2	0	none	0	0
BEST3	1	muscle	256.018	256.018
BEST4	2	hippocampus,thalamus	4.40573	8.60597
BET1	11	liver,striatum,prefrontal_cortex,kidney,visual_cortex,hippocampus,thalamus,heart,muscle,cerebellum	26.9685	64.8528
BET1L	11	liver,striatum,prefrontal_cortex,kidney,visual_cortex,hippocampus,thalamus,heart,muscle,cerebellum	56.6871	100.905
BEX1	11	liver,striatum,prefrontal_cortex,kidney,visual_cortex,hippocampus,thalamus,heart,muscle,cerebellum	236.349	533.889
BEX2	10	liver,striatum,prefrontal_cortex,kidney,visual_cortex,hippocampus,thalamus,muscle,cerebellum	204.873	497.818
BEX3	10	liver,striatum,prefrontal_cortex,kidney,visual_cortex,hippocampus,thalamus,heart,cerebellum	96.6686	211.151
BEX4	11	liver,striatum,prefrontal_cortex,kidney,visual_cortex,hippocampus,thalamus,heart,muscle,cerebellum	572.782	1259.38
BEX5	8	liver,striatum,prefrontal_cortex,visual_cortex,hippocampus,thalamus,cerebellum	65.3725	127.397
BFAR	11	liver,striatum,prefrontal_cortex,kidney,visual_cortex,hippocampus,thalamus,heart,muscle,cerebellum	52.5786	116.284
BFSP1	3	heart,muscle,cerebellum	4.33925	8.13775
BFSP2	0	none	0	0
BGLAP	0	none	0	0
BGN	9	liver,striatum,prefrontal_cortex,kidney,visual_cortex,hippocampus,heart,muscle	23.7151	81.2093
BHLHA15	6	liver,prefrontal_cortex,visual_cortex,hippocampus,thalamus,cerebellum	8.59699	24.8623
BHLHA9	7	striatum,prefrontal_cortex,visual_cortex,hippocampus,thalamus,cerebellum	6.10428	16.9872
BHLHE22	4	prefrontal_cortex,visual_cortex,hippocampus,cerebellum	5.67269	10.8616
BHLHE23	8	liver,striatum,prefrontal_cortex,visual_cortex,hippocampus,thalamus,cerebellum	2.65216	5.47691
BHLHE40	11	liver,striatum,prefrontal_cortex,kidney,visual_cortex,hippocampus,thalamus,heart,muscle,cerebellum	98.8091	199.936
BHLHE41	8	striatum,prefrontal_cortex,visual_cortex,hippocampus,thalamus,muscle,cerebellum	17.6378	31.5251
BHMT	1	liver	2.11846	2.11846
BHMT2	1	liver	29.6157	29.6157
BICC1	5	liver,prefrontal_cortex,thalamus,heart,muscle	16.4637	40.4822
BICD1	9	striatum,prefrontal_cortex,kidney,visual_cortex,hippocampus,thalamus,heart,cerebellum	46.4318	176.746
BICD2	11	liver,striatum,prefrontal_cortex,kidney,visual_cortex,hippocampus,thalamus,heart,muscle,cerebellum	57.5164	129.72
BICDL1	8	striatum,prefrontal_cortex,kidney,visual_cortex,hippocampus,thalamus,cerebellum	20.7913	30.7976
BICDL2	2	kidney,muscle	14.7764	27.9233
BICRA	4	visual_cortex,hippocampus,thalamus,muscle	4.22173	6.39724
BICRAL	11	liver,striatum,prefrontal_cortex,kidney,visual_cortex,hippocampus,thalamus,heart,muscle,cerebellum	20.5285	90.9161
BID	9	liver,striatum,prefrontal_cortex,kidney,hippocampus,thalamus,heart,muscle	10.5262	30.6022
BIK	0	none	0	0
BIN2	8	liver,striatum,prefrontal_cortex,kidney,hippocampus,thalamus,heart,muscle	8.14866	22.7769
BIN3	11	liver,striatum,prefrontal_cortex,kidney,visual_cortex,hippocampus,thalamus,heart,muscle,cerebellum	27.696	59.918
BIRC2	11	liver,striatum,prefrontal_cortex,kidney,visual_cortex,hippocampus,thalamus,heart,muscle,cerebellum	69.439	158.158
BIRC3	9	liver,prefrontal_cortex,kidney,visual_cortex,hippocampus,thalamus,heart,muscle,cerebellum	5.78849	8.89522
BIRC5	8	liver,prefrontal_cortex,kidney,visual_cortex,hippocampus,thalamus,heart,cerebellum	4.04345	16.0175
BIRC6	10	striatum,prefrontal_cortex,kidney,visual_cortex,hippocampus,thalamus,heart,muscle,cerebellum	16.8931	32.697
BIRC7	3	striatum,prefrontal_cortex	8.74284	10.9144
BIVM	11	liver,striatum,prefrontal_cortex,kidney,visual_cortex,hippocampus,thalamus,heart,muscle,cerebellum	69.8523	116.814
BKGD	11	liver,striatum,prefrontal_cortex,kidney,visual_cortex,hippocampus,thalamus,heart,muscle,cerebellum	21.5761	45.0276
BLACAT1	6	prefrontal_cortex,visual_cortex,hippocampus,thalamus,heart,cerebellum	7.39876	25.2585
BLCAP	11	liver,striatum,prefrontal_cortex,kidney,visual_cortex,hippocampus,thalamus,heart,muscle,cerebellum	117.284	190.229
BLID	7	striatum,prefrontal_cortex,visual_cortex,thalamus,muscle,cerebellum	0.424857	1.56838
BLK	0	none	0	0
BLM	4	kidney,thalamus,heart,cerebellum	11.6815	21.2545
BLMH	11	liver,striatum,prefrontal_cortex,kidney,visual_cortex,hippocampus,thalamus,heart,muscle,cerebellum	51.5332	76.1127
BLNK	5	striatum,prefrontal_cortex,hippocampus,cerebellum	2.74972	6.17522
BLOC1S1	9	liver,striatum,prefrontal_cortex,visual_cortex,hippocampus,thalamus,muscle,cerebellum	17.767	42.6349
BLOC1S2	11	liver,striatum,prefrontal_cortex,kidney,visual_cortex,hippocampus,thalamus,heart,muscle,cerebellum	34.0151	84.3342
BLOC1S3	11	liver,striatum,prefrontal_cortex,kidney,visual_cortex,hippocampus,thalamus,heart,muscle,cerebellum	21.0457	43.305
BLOC1S4	10	liver,striatum,prefrontal_cortex,kidney,visual_cortex,hippocampus,thalamus,heart,cerebellum	23.1944	47.5124
BLOC1S5	11	liver,striatum,prefrontal_cortex,kidney,visual_cortex,hippocampus,thalamus,heart,muscle,cerebellum	38.7319	70.3538
BLOC1S6	11	liver,striatum,prefrontal_cortex,kidney,visual_cortex,hippocampus,thalamus,heart,muscle,cerebellum	42.241	88.9483
BLTP1	9	striatum,prefrontal_cortex,kidney,visual_cortex,hippocampus,thalamus,heart,cerebellum	43.8259	84.5261
BLTP2	11	liver,striatum,prefrontal_cortex,kidney,visual_cortex,hippocampus,thalamus,heart,muscle,cerebellum	96.8623	146.626
BLTP3A	11	liver,striatum,prefrontal_cortex,kidney,visual_cortex,hippocampus,thalamus,heart,muscle,cerebellum	9.2357	19.0453
BLTP3B	11	liver,striatum,prefrontal_cortex,kidney,visual_cortex,hippocampus,thalamus,heart,muscle,cerebellum	112.173	183.783
BLVRA	11	liver,striatum,prefrontal_cortex,kidney,visual_cortex,hippocampus,thalamus,heart,muscle,cerebellum	21.7799	57.6067
BLVRB	9	liver,striatum,prefrontal_cortex,kidney,visual_cortex,hippocampus,thalamus,cerebellum	17.1547	64.3667
BLZF1	11	liver,striatum,prefrontal_cortex,kidney,visual_cortex,hippocampus,thalamus,heart,muscle,cerebellum	21.7387	47.4157
BMAL1	11	liver,striatum,prefrontal_cortex,kidney,visual_cortex,hippocampus,thalamus,heart,muscle,cerebellum	86.9752	219.005
BMAL2	8	striatum,prefrontal_cortex,kidney,visual_cortex,hippocampus,thalamus,cerebellum	10.8264	26.0341
BMERB1	8	striatum,prefrontal_cortex,kidney,visual_cortex,hippocampus,thalamus,cerebellum	216.224	462.138
BMF	9	liver,striatum,kidney,hippocampus,thalamus,heart,muscle,cerebellum	6.58648	22.4975
BMI1	9	striatum,prefrontal_cortex,kidney,visual_cortex,hippocampus,thalamus,heart,muscle,cerebellum	27.2947	65.0038
BMP1	11	liver,striatum,prefrontal_cortex,kidney,visual_cortex,hippocampus,thalamus,heart,muscle,cerebellum	18.7982	45.5094
BMP10	2	liver,heart	13.4572	16.3707
BMP15	0	none	0	0
BMP2	7	striatum,kidney,visual_cortex,hippocampus,muscle,cerebellum	5.51248	13.8067
BMP2K	11	liver,striatum,prefrontal_cortex,kidney,visual_cortex,hippocampus,thalamus,heart,muscle,cerebellum	46.614	122.737
BMP3	4	kidney,visual_cortex,thalamus,heart	4.78736	11.2642
BMP4	8	liver,striatum,kidney,hippocampus,heart,muscle,cerebellum	12.3104	32.2096
BMP5	9	liver,prefrontal_cortex,kidney,visual_cortex,hippocampus,thalamus,heart,muscle,cerebellum	11.4363	46.2686
BMP6	6	liver,striatum,prefrontal_cortex,kidney,visual_cortex,thalamus	11.6004	40.2511
BMP7	8	striatum,prefrontal_cortex,visual_cortex,hippocampus,thalamus,heart,cerebellum	102.166	147.784
BMP8A	8	striatum,prefrontal_cortex,kidney,visual_cortex,hippocampus,thalamus,cerebellum	5.52234	9.3851
BMPER	9	liver,striatum,prefrontal_cortex,kidney,visual_cortex,hippocampus,thalamus,heart,muscle	6.69852	15.3391
BMPR1A	11	liver,striatum,prefrontal_cortex,kidney,visual_cortex,hippocampus,thalamus,heart,muscle,cerebellum	116.842	378.215
BMPR1B	10	striatum,prefrontal_cortex,kidney,visual_cortex,hippocampus,thalamus,heart,muscle,cerebellum	62.4867	131.752
BMPR2	11	liver,striatum,prefrontal_cortex,kidney,visual_cortex,hippocampus,thalamus,heart,muscle,cerebellum	69.0333	140.518
BMX	8	liver,prefrontal_cortex,kidney,visual_cortex,hippocampus,thalamus,heart,cerebellum	2.42325	4.74347
BNC1	2	kidney,heart	3.78899	7.506
BNC2	4	kidney,thalamus,heart,muscle	6.31079	21.2523
BNIP1	9	liver,prefrontal_cortex,kidney,visual_cortex,hippocampus,thalamus,heart,muscle,cerebellum	9.70487	31.4074
BNIP2	11	liver,striatum,prefrontal_cortex,kidney,visual_cortex,hippocampus,thalamus,heart,muscle,cerebellum	81.2852	265.814
BNIP3	11	liver,striatum,prefrontal_cortex,kidney,visual_cortex,hippocampus,thalamus,heart,muscle,cerebellum	345.861	473.167
BNIP3L	11	liver,striatum,prefrontal_cortex,kidney,visual_cortex,hippocampus,thalamus,heart,muscle,cerebellum	849.727	1465.51
BNIP5	0	none	0	0
BNIPL	0	none	0	0
BOC	11	liver,striatum,prefrontal_cortex,kidney,visual_cortex,hippocampus,thalamus,heart,muscle,cerebellum	30.6193	82.0707
BOD1	7	striatum,prefrontal_cortex,visual_cortex,hippocampus,heart,muscle,cerebellum	9.3192	20.7058
BOD1L1	2	kidney,hippocampus	5.87639	6.55583
BOK	11	liver,striatum,prefrontal_cortex,kidney,visual_cortex,hippocampus,thalamus,heart,muscle,cerebellum	20.2487	52.2634
BOLA1	10	liver,striatum,prefrontal_cortex,kidney,visual_cortex,hippocampus,thalamus,heart,cerebellum	24.4965	56.4721
BOLA2B	0	none	0	0
BOLA3	5	prefrontal_cortex,kidney,hippocampus,thalamus,cerebellum	7.28459	17.6638
BOLL	1	muscle	2.55923	2.55923
BOP1	11	liver,striatum,prefrontal_cortex,kidney,visual_cortex,hippocampus,thalamus,heart,muscle,cerebellum	77.4985	106.551
BORA	10	liver,striatum,prefrontal_cortex,kidney,visual_cortex,hippocampus,thalamus,heart,cerebellum	11.8254	19.3024
BORCS5	11	liver,striatum,prefrontal_cortex,kidney,visual_cortex,hippocampus,thalamus,heart,muscle,cerebellum	8.7067	21.0576
BORCS6	11	liver,striatum,prefrontal_cortex,kidney,visual_cortex,hippocampus,thalamus,heart,muscle,cerebellum	29.8326	67.7204
BORCS7	11	liver,striatum,prefrontal_cortex,kidney,visual_cortex,hippocampus,thalamus,heart,muscle,cerebellum	42.6288	79.9124
BORCS8	4	liver,prefrontal_cortex,visual_cortex,hippocampus	7.92155	25.3374
BPGM	11	liver,striatum,prefrontal_cortex,kidney,visual_cortex,hippocampus,thalamus,heart,muscle,cerebellum	52.9818	82.7589
BPHL	11	liver,striatum,prefrontal_cortex,kidney,visual_cortex,hippocampus,thalamus,heart,muscle,cerebellum	13.6432	23.8681
BPI	0	none	0	0
BPIFA1	0	none	0	0
BPIFA2	0	none	0	0
BPIFA3	0	none	0	0
BPIFB1	0	none	0	0
BPIFB2	0	none	0	0
BPIFB3	0	none	0	0
BPIFB4	0	none	0	0
BPIFB6	0	none	0	0
BPIFC	0	none	0	0
BPNT2	11	liver,striatum,prefrontal_cortex,kidney,visual_cortex,hippocampus,thalamus,heart,muscle,cerebellum	57.4478	103.642
BPTF	9	striatum,prefrontal_cortex,kidney,visual_cortex,hippocampus,thalamus,heart,cerebellum	16.8127	29.0119
BRAF	11	liver,striatum,prefrontal_cortex,kidney,visual_cortex,hippocampus,thalamus,heart,muscle,cerebellum	19.1709	48.5
BRAP	11	liver,striatum,prefrontal_cortex,kidney,visual_cortex,hippocampus,thalamus,heart,muscle,cerebellum	50.1715	92.1295
BRAT1	11	liver,striatum,prefrontal_cortex,kidney,visual_cortex,hippocampus,thalamus,heart,muscle,cerebellum	35.2758	58.5855
BRCA1	5	striatum,prefrontal_cortex,visual_cortex,heart,muscle	6.75992	17.7497
BRCA2	0	none	0	0
BRCC3	10	striatum,prefrontal_cortex,kidney,visual_cortex,hippocampus,thalamus,heart,muscle,cerebellum	23.8541	46.1239
BRD1	2	heart,cerebellum	6.70742	8.07848
BRD10	9	striatum,prefrontal_cortex,kidney,visual_cortex,hippocampus,thalamus,heart,cerebellum	37.0899	62.0733
BRD2	11	liver,striatum,prefrontal_cortex,kidney,visual_cortex,hippocampus,thalamus,heart,muscle,cerebellum	59.6418	98.3109
BRD3	11	liver,striatum,prefrontal_cortex,kidney,visual_cortex,hippocampus,thalamus,heart,muscle,cerebellum	56.3615	124.38
BRD3OS	11	liver,striatum,prefrontal_cortex,kidney,visual_cortex,hippocampus,thalamus,heart,muscle,cerebellum	5.96416	17.9775
BRD4	10	liver,striatum,prefrontal_cortex,kidney,visual_cortex,hippocampus,thalamus,muscle,cerebellum	18.2828	27.8784
BRD7	11	liver,striatum,prefrontal_cortex,kidney,visual_cortex,hippocampus,thalamus,heart,muscle,cerebellum	39.7741	85.6417
BRD8	11	liver,striatum,prefrontal_cortex,kidney,visual_cortex,hippocampus,thalamus,heart,muscle,cerebellum	120.993	192.362
BRD9	11	liver,striatum,prefrontal_cortex,kidney,visual_cortex,hippocampus,thalamus,heart,muscle,cerebellum	40.4436	78.5844
BRDT	0	none	0	0
BRF1	11	liver,striatum,prefrontal_cortex,kidney,visual_cortex,hippocampus,thalamus,heart,muscle,cerebellum	79.1304	124.422
BRF2	11	liver,striatum,prefrontal_cortex,kidney,visual_cortex,hippocampus,thalamus,heart,muscle,cerebellum	53.0098	120.671
BRI3	10	liver,striatum,prefrontal_cortex,kidney,visual_cortex,hippocampus,thalamus,heart,cerebellum	27.3195	49.6897
BRI3BP	11	liver,striatum,prefrontal_cortex,kidney,visual_cortex,hippocampus,thalamus,heart,muscle,cerebellum	30.8948	129.51
BRICD5	3	hippocampus,thalamus,cerebellum	0.488763	0.757737
BRINP1	9	striatum,prefrontal_cortex,kidney,visual_cortex,hippocampus,thalamus,heart,cerebellum	108.347	248.984
BRINP2	9	striatum,prefrontal_cortex,kidney,visual_cortex,hippocampus,thalamus,heart,cerebellum	65.2697	110.808
BRINP3	7	striatum,prefrontal_cortex,visual_cortex,hippocampus,thalamus,cerebellum	53.8989	109.971
BRIP1	3	heart,muscle,cerebellum	2.021	2.90675
BRIX1	11	liver,striatum,prefrontal_cortex,kidney,visual_cortex,hippocampus,thalamus,heart,muscle,cerebellum	32.7193	55.3041
BRK1	11	liver,striatum,prefrontal_cortex,kidney,visual_cortex,hippocampus,thalamus,heart,muscle,cerebellum	74.0784	159.824
BRMS1	10	liver,striatum,prefrontal_cortex,kidney,visual_cortex,hippocampus,thalamus,heart,muscle	27.7393	82.2681
BRMS1L	11	liver,striatum,prefrontal_cortex,kidney,visual_cortex,hippocampus,thalamus,heart,muscle,cerebellum	94.9261	172.472
BROX	11	liver,striatum,prefrontal_cortex,kidney,visual_cortex,hippocampus,thalamus,heart,muscle,cerebellum	59.8714	103.147
BRPF1	11	liver,striatum,prefrontal_cortex,kidney,visual_cortex,hippocampus,thalamus,heart,muscle,cerebellum	51.3497	117.393
BRPF3	5	striatum,visual_cortex,hippocampus,thalamus,cerebellum	8.48706	13.1466
BRS3	0	none	0	0
BRSK1	7	striatum,prefrontal_cortex,visual_cortex,hippocampus,thalamus,cerebellum	158.336	319.057
BRSK2	7	striatum,prefrontal_cortex,visual_cortex,hippocampus,thalamus,cerebellum	32.7364	58.4803
BRWD1	2	visual_cortex,muscle	13.7804	15.2837
BRWD3	9	striatum,kidney,visual_cortex,hippocampus,thalamus,heart,muscle,cerebellum	5.85633	13.1311
BSCL2	11	liver,striatum,prefrontal_cortex,kidney,visual_cortex,hippocampus,thalamus,heart,muscle,cerebellum	194.774	359.303
BSDC1	11	liver,striatum,prefrontal_cortex,kidney,visual_cortex,hippocampus,thalamus,heart,muscle,cerebellum	692.927	1257.97
BSG	11	liver,striatum,prefrontal_cortex,kidney,visual_cortex,hippocampus,thalamus,heart,muscle,cerebellum	325.255	543.502
BSN	0	none	0	0
BSND	0	none	0	0
BSPH1	0	none	0	0
BSPRY	7	liver,striatum,visual_cortex,hippocampus,thalamus,heart	23.449	69.8655
BST1	11	liver,striatum,prefrontal_cortex,kidney,visual_cortex,hippocampus,thalamus,heart,muscle,cerebellum	58.9516	93.6692
BST2	2	kidney,thalamus	5.43099	6.89173
BSX	0	none	0	0
BTAF1	10	striatum,prefrontal_cortex,kidney,visual_cortex,hippocampus,thalamus,heart,muscle,cerebellum	21.3428	47.1407
BTBD1	11	liver,striatum,prefrontal_cortex,kidney,visual_cortex,hippocampus,thalamus,heart,muscle,cerebellum	221.038	436.663
BTBD10	11	liver,striatum,prefrontal_cortex,kidney,visual_cortex,hippocampus,thalamus,heart,muscle,cerebellum	132.201	310.991
BTBD16	0	none	0	0
BTBD17	7	striatum,prefrontal_cortex,visual_cortex,hippocampus,thalamus,cerebellum	32.2286	54.6868
BTBD18	0	none	0	0
BTBD19	2	kidney,visual_cortex	9.98529	11.0969
BTBD2	6	striatum,prefrontal_cortex,visual_cortex,hippocampus,thalamus	52.7356	66.187
BTBD3	11	liver,striatum,prefrontal_cortex,kidney,visual_cortex,hippocampus,thalamus,heart,muscle,cerebellum	386.244	1462.48
BTBD6	8	liver,striatum,prefrontal_cortex,visual_cortex,hippocampus,thalamus,cerebellum	26.7828	99.9952
BTBD7	11	liver,striatum,prefrontal_cortex,kidney,visual_cortex,hippocampus,thalamus,heart,muscle,cerebellum	29.7357	50.1951
BTBD8	9	striatum,prefrontal_cortex,kidney,visual_cortex,hippocampus,thalamus,muscle,cerebellum	97.7612	189.196
BTBD9	10	striatum,prefrontal_cortex,kidney,visual_cortex,hippocampus,thalamus,heart,muscle,cerebellum	42.4581	73.2651
BTC	3	thalamus,heart,muscle	3.68654	4.6903
BTD	11	liver,striatum,prefrontal_cortex,kidney,visual_cortex,hippocampus,thalamus,heart,muscle,cerebellum	99.0057	242.123
BTF3	11	liver,striatum,prefrontal_cortex,kidney,visual_cortex,hippocampus,thalamus,heart,muscle,cerebellum	11.9289	21.4252
BTF3L4	11	liver,striatum,prefrontal_cortex,kidney,visual_cortex,hippocampus,thalamus,heart,muscle,cerebellum	47.8375	103.087
BTG1	11	liver,striatum,prefrontal_cortex,kidney,visual_cortex,hippocampus,thalamus,heart,muscle,cerebellum	69.271	198.942
BTG2	11	liver,striatum,prefrontal_cortex,kidney,visual_cortex,hippocampus,thalamus,heart,muscle,cerebellum	65.4921	131.594
BTG3	11	liver,striatum,prefrontal_cortex,kidney,visual_cortex,hippocampus,thalamus,heart,muscle,cerebellum	110.204	336.63
BTG4	1	thalamus	0.976064	0.976064
BTK	4	striatum,hippocampus,cerebellum	4.97147	7.87195
BTLA	6	striatum,thalamus,heart,muscle,cerebellum	5.8797	20.2642
BTN1A1	4	visual_cortex,hippocampus,thalamus,cerebellum	9.14487	23.1423
BTN2A2	8	liver,striatum,kidney,visual_cortex,hippocampus,thalamus,heart	6.36577	10.4732
BTN3A3	8	striatum,prefrontal_cortex,kidney,hippocampus,thalamus,heart,cerebellum	36.5416	94.6052
BTNL2	1	thalamus	6.6279	6.6279
BTNL9	11	liver,striatum,prefrontal_cortex,kidney,visual_cortex,hippocampus,thalamus,heart,muscle,cerebellum	37.6124	208.592
BTRC	11	liver,striatum,prefrontal_cortex,kidney,visual_cortex,hippocampus,thalamus,heart,muscle,cerebellum	66.9182	113.978
BUB1	4	kidney,heart,muscle,cerebellum	10.826	20.8098
BUB1B	10	striatum,prefrontal_cortex,kidney,visual_cortex,hippocampus,thalamus,heart,muscle,cerebellum	6.01795	26.0741
BUB3	11	liver,striatum,prefrontal_cortex,kidney,visual_cortex,hippocampus,thalamus,heart,muscle,cerebellum	54.3675	99.5342
BUD13	6	liver,striatum,prefrontal_cortex,visual_cortex,thalamus,cerebellum	4.63118	9.30821
BUD23	11	liver,striatum,prefrontal_cortex,kidney,visual_cortex,hippocampus,thalamus,heart,muscle,cerebellum	44.1428	122.6
BUD31	10	liver,striatum,prefrontal_cortex,kidney,visual_cortex,thalamus,heart,muscle,cerebellum	30.5347	61.675
BYSL	11	liver,striatum,prefrontal_cortex,kidney,visual_cortex,hippocampus,thalamus,heart,muscle,cerebellum	13.8738	23.7378
BZW1	11	liver,striatum,prefrontal_cortex,kidney,visual_cortex,hippocampus,thalamus,heart,muscle,cerebellum	370.814	618.821
BZW2	11	liver,striatum,prefrontal_cortex,kidney,visual_cortex,hippocampus,thalamus,heart,muscle,cerebellum	88.5468	228.221
C10H11orf16	0	none	0	0
C10H11orf21	0	none	0	0
C10H11orf24	9	liver,striatum,kidney,visual_cortex,hippocampus,thalamus,heart,muscle,cerebellum	30.5716	108.402
C10H11orf42	0	none	0	0
C10H11orf52	0	none	0	0
C10H11orf58	11	liver,striatum,prefrontal_cortex,kidney,visual_cortex,hippocampus,thalamus,heart,muscle,cerebellum	327.715	517.47
C10H11orf65	0	none	0	0
C10H11orf68	6	liver,prefrontal_cortex,visual_cortex,hippocampus,thalamus,cerebellum	8.26123	16.6168
C10H11orf71	7	liver,prefrontal_cortex,kidney,visual_cortex,hippocampus,thalamus,cerebellum	5.9208	12.5022
C10H11orf86	1	liver	27.0178	27.0178
C10H11orf87	9	striatum,prefrontal_cortex,kidney,visual_cortex,hippocampus,thalamus,heart,cerebellum	165.655	447.073
C10H11orf91	0	none	0	0
C10H11orf96	3	kidney,thalamus,heart	9.27468	14.4517
C10H11orf97	0	none	0	0
C11H7orf25	11	liver,striatum,prefrontal_cortex,kidney,visual_cortex,hippocampus,thalamus,heart,muscle,cerebellum	61.1465	137.175
C11H7orf33	0	none	0	0
C11H7orf57	2	hippocampus,thalamus	7.46979	8.59525
C11H7orf78	1	hippocampus	2.60595	2.60595
C12H10orf105	4	striatum,hippocampus,thalamus	22.7731	67.4976
C12H10orf120	0	none	0	0
C12H10orf143	5	striatum,visual_cortex,hippocampus,muscle	4.34541	12.2122
C12H10orf53	0	none	0	0
C12H10orf62	1	liver	8.58766	8.58766
C12H10orf71	3	heart,muscle,cerebellum	455.07	1317.16
C12H10orf90	7	striatum,prefrontal_cortex,visual_cortex,hippocampus,thalamus,cerebellum	24.9088	40.7486
C12H10orf95	1	hippocampus	5.13647	5.13647
C12H16orf54	1	thalamus	0.849061	0.849061
C12H16orf82	0	none	0	0
C12H16orf89	7	striatum,prefrontal_cortex,visual_cortex,hippocampus,thalamus,cerebellum	39.444	67.8328
C12H16orf90	1	hippocampus	10.135	10.135
C12H16orf92	0	none	0	0
C12H16orf96	0	none	0	0
C13H18orf32	10	liver,striatum,prefrontal_cortex,kidney,visual_cortex,hippocampus,thalamus,heart,cerebellum	151.838	265.962
C13H18orf54	10	striatum,prefrontal_cortex,kidney,visual_cortex,hippocampus,thalamus,heart,muscle,cerebellum	10.9068	37.5542
C13H18orf63	6	striatum,kidney,visual_cortex,thalamus,heart,cerebellum	8.01419	18.7765
C13H8orf48	6	striatum,kidney,visual_cortex,thalamus,heart	12.8617	21.8967
C13H8orf58	10	striatum,prefrontal_cortex,kidney,visual_cortex,hippocampus,thalamus,heart,muscle,cerebellum	10.5144	25.3564
C13H8orf74	0	none	0	0
C14H2orf15	0	none	0	0
C14H2orf42	11	liver,striatum,prefrontal_cortex,kidney,visual_cortex,hippocampus,thalamus,heart,muscle,cerebellum	15.31	28.4594
C14H2orf49	11	liver,striatum,prefrontal_cortex,kidney,visual_cortex,hippocampus,thalamus,heart,muscle,cerebellum	70.627	135.196
C14H2orf68	10	liver,striatum,prefrontal_cortex,kidney,visual_cortex,hippocampus,thalamus,heart,muscle,cerebellum	11.8526	31.5045
C14H2orf74	0	none	0	0
C14H2orf81	4	visual_cortex,hippocampus,thalamus,cerebellum	2.21168	4.59469
C14H2orf92	2	kidney,cerebellum	7.2996	10.1329
C15H3orf18	11	liver,striatum,prefrontal_cortex,kidney,visual_cortex,hippocampus,thalamus,heart,muscle,cerebellum	77.9384	152.51
C15H3orf20	0	none	0	0
C15H3orf22	0	none	0	0
C15H3orf49	0	none	0	0
C15H3orf52	11	liver,striatum,prefrontal_cortex,kidney,visual_cortex,hippocampus,thalamus,heart,muscle,cerebellum	62.7691	353.702
C15H3orf62	1	hippocampus	1.90088	1.90088
C15H3orf70	11	liver,striatum,prefrontal_cortex,kidney,visual_cortex,hippocampus,thalamus,heart,muscle,cerebellum	50.4189	104.934
C15H3orf85	0	none	0	0
C15H3orf86	0	none	0	0
C16H8orf33	11	liver,striatum,prefrontal_cortex,kidney,visual_cortex,hippocampus,thalamus,heart,muscle,cerebellum	14.6481	53.1223
C16H8orf76	6	striatum,visual_cortex,hippocampus,thalamus,muscle	16.6254	25.8225
C16H8orf82	9	liver,prefrontal_cortex,kidney,visual_cortex,hippocampus,thalamus,heart,muscle,cerebellum	25.3055	47.859
C16H8orf88	8	striatum,prefrontal_cortex,visual_cortex,hippocampus,thalamus,muscle,cerebellum	33.9903	59.7247
C16H8orf89	0	none	0	0
C16H8orf90	0	none	0	0
C17H3orf33	7	prefrontal_cortex,kidney,visual_cortex,hippocampus,thalamus,heart,muscle	8.6284	14.5135
C17H3orf80	3	prefrontal_cortex,visual_cortex,hippocampus	8.67161	11.8881
C18H1orf105	0	none	0	0
C18H1orf21	11	liver,striatum,prefrontal_cortex,kidney,visual_cortex,hippocampus,thalamus,heart,muscle,cerebellum	23.6756	57.8962
C18H1orf226	1	visual_cortex	1.04469	1.04469
C18H1orf54	0	none	0	0
C18H1orf56	1	visual_cortex	18.2652	18.2652
C19H1orf115	7	liver,striatum,prefrontal_cortex,visual_cortex,hippocampus,cerebellum	44.7422	71.5222
C19H1orf116	1	liver	7.65084	7.65084
C19H1orf198	11	liver,striatum,prefrontal_cortex,kidney,visual_cortex,hippocampus,thalamus,heart,muscle,cerebellum	183.432	298.476
C19H1orf202	1	cerebellum	0.813114	0.813114
C19H1orf35	1	visual_cortex	8.47859	8.47859
C19H1orf53	6	striatum,prefrontal_cortex,kidney,hippocampus,heart	11.6593	27.9421
C19H1orf74	1	thalamus	6.88319	6.88319
C1D	11	liver,striatum,prefrontal_cortex,kidney,visual_cortex,hippocampus,thalamus,heart,muscle,cerebellum	72.9478	148.454
C1GALT1	11	liver,striatum,prefrontal_cortex,kidney,visual_cortex,hippocampus,thalamus,heart,muscle,cerebellum	48.2474	128.581
C1GALT1C1	11	liver,striatum,prefrontal_cortex,kidney,visual_cortex,hippocampus,thalamus,heart,muscle,cerebellum	19.3719	47.3936
C1GALT1C1L	8	liver,prefrontal_cortex,kidney,visual_cortex,hippocampus,heart,muscle,cerebellum	9.45752	26.2984
C1H13orf42	1	prefrontal_cortex	7.81109	7.81109
C1H13orf46	0	none	0	0
C1H22orf15	0	none	0	0
C1H22orf23	3	striatum,hippocampus	15.4407	21.2473
C1H22orf31	0	none	0	0
C1H22orf39	11	liver,striatum,prefrontal_cortex,kidney,visual_cortex,hippocampus,thalamus,heart,muscle,cerebellum	22.7289	42.3673
C1H9orf152	0	none	0	0
C1H9orf153	0	none	0	0
C1H9orf40	2	kidney,visual_cortex	3.54257	6.97508
C1H9orf43	4	striatum,kidney,cerebellum	4.9249	10.7107
C1H9orf50	0	none	0	0
C1H9orf57	0	none	0	0
C1H9orf78	11	liver,striatum,prefrontal_cortex,kidney,visual_cortex,hippocampus,thalamus,heart,muscle,cerebellum	43.4146	63.5668
C1H9orf85	8	striatum,kidney,visual_cortex,hippocampus,thalamus,heart,muscle,cerebellum	6.15796	13.2246
C1QA	5	liver,striatum,visual_cortex,hippocampus,heart	14.2497	33.5368
C1QB	7	liver,striatum,prefrontal_cortex,thalamus,heart,muscle	10.6786	33.9506
C1QBP	11	liver,striatum,prefrontal_cortex,kidney,visual_cortex,hippocampus,thalamus,heart,muscle,cerebellum	170.285	315.377
C1QC	6	liver,prefrontal_cortex,kidney,visual_cortex,heart,muscle	24.0434	74.5131
C1QL1	1	thalamus	3.89215	3.89215
C1QL2	1	visual_cortex	1.60153	1.60153
C1QL3	3	prefrontal_cortex,visual_cortex,thalamus	15.7689	33.2836
C1QL4	0	none	0	0
C1QTNF1	8	liver,kidney,visual_cortex,hippocampus,thalamus,heart,muscle,cerebellum	16.9608	38.3952
C1QTNF12	0	none	0	0
C1QTNF2	3	kidney,heart,muscle	4.30271	9.70142
C1QTNF3	2	kidney,muscle	15.4817	25.4132
C1QTNF4	8	striatum,prefrontal_cortex,kidney,visual_cortex,hippocampus,thalamus,cerebellum	153.609	249.683
C1QTNF5	0	none	0	0
C1QTNF6	6	liver,kidney,hippocampus,thalamus,heart,muscle	130.043	514.548
C1QTNF7	9	liver,prefrontal_cortex,kidney,visual_cortex,hippocampus,thalamus,heart,muscle,cerebellum	5.6632	14.6799
C1QTNF8	3	striatum,cerebellum	1.32914	2.53022
C1QTNF9	2	heart,muscle	6.37584	8.78338
C1R	6	liver,striatum,kidney,visual_cortex,heart,muscle	70.6139	377.534
C1RL	3	liver,kidney,hippocampus	109.127	274.964
C1S	9	liver,striatum,prefrontal_cortex,kidney,hippocampus,thalamus,heart,muscle	54.5998	401.037
C2	9	liver,striatum,visual_cortex,hippocampus,thalamus,heart,muscle,cerebellum	21.2027	132.197
C20H16orf46	6	striatum,prefrontal_cortex,kidney,thalamus,heart,cerebellum	2.81751	7.36481
C20H16orf74	0	none	0	0
C20H16orf78	0	none	0	0
C20H16orf86	0	none	0	0
C20H16orf87	11	liver,striatum,prefrontal_cortex,kidney,visual_cortex,hippocampus,thalamus,heart,muscle,cerebellum	52.5229	114.473
C21H21orf140	0	none	0	0
C21H21orf58	2	visual_cortex,thalamus	2.18354	4.27644
C21H21orf91	11	liver,striatum,prefrontal_cortex,kidney,visual_cortex,hippocampus,thalamus,heart,muscle,cerebellum	39.8798	94.4536
C21H3orf38	11	liver,striatum,prefrontal_cortex,kidney,visual_cortex,hippocampus,thalamus,heart,muscle,cerebellum	46.2493	71.2623
C22H19orf12	11	liver,striatum,prefrontal_cortex,kidney,visual_cortex,hippocampus,thalamus,heart,muscle,cerebellum	33.2347	53.0883
C22H19orf18	0	none	0	0
C22H19orf25	11	liver,striatum,prefrontal_cortex,kidney,visual_cortex,hippocampus,thalamus,heart,muscle,cerebellum	35.7776	90.3389
C22H19orf33	0	none	0	0
C22H19orf38	1	kidney	0.377019	0.377019
C22H19orf44	9	striatum,kidney,visual_cortex,hippocampus,thalamus,heart,muscle,cerebellum	16.3172	31.8192
C22H19orf47	10	striatum,prefrontal_cortex,kidney,visual_cortex,hippocampus,thalamus,heart,muscle,cerebellum	17.7986	48.4619
C22H19orf53	8	liver,striatum,prefrontal_cortex,kidney,visual_cortex,heart,cerebellum	5.71498	29.1428
C22H19orf67	1	kidney	19.9429	19.9429
C22H19orf73	2	thalamus,heart	0.866762	1.57952
C22H19orf81	0	none	0	0
C22H19orf84	0	none	0	0
C22H19orf85	2	visual_cortex,hippocampus	7.91227	15.6309
C2CD2	10	liver,striatum,prefrontal_cortex,kidney,visual_cortex,hippocampus,thalamus,heart,cerebellum	37.351	182.948
C2CD2L	10	striatum,prefrontal_cortex,kidney,visual_cortex,hippocampus,thalamus,heart,muscle,cerebellum	18.4574	67.3727
C2CD3	9	liver,prefrontal_cortex,kidney,visual_cortex,hippocampus,thalamus,heart,muscle,cerebellum	7.0574	14.0231
C2CD4A	0	none	0	0
C2CD4B	0	none	0	0
C2CD4C	6	striatum,prefrontal_cortex,visual_cortex,hippocampus,thalamus	24.2163	53.7649
C2CD4D	0	none	0	0
C2CD5	10	striatum,prefrontal_cortex,kidney,visual_cortex,hippocampus,thalamus,heart,muscle,cerebellum	26.9669	76.4886
C2H5orf15	11	liver,striatum,prefrontal_cortex,kidney,visual_cortex,hippocampus,thalamus,heart,muscle,cerebellum	83.9551	195.637
C2H5orf22	11	liver,striatum,prefrontal_cortex,kidney,visual_cortex,hippocampus,thalamus,heart,muscle,cerebellum	68.7706	131.043
C2H5orf24	11	liver,striatum,prefrontal_cortex,kidney,visual_cortex,hippocampus,thalamus,heart,muscle,cerebellum	196.964	554.839
C2H5orf34	4	liver,hippocampus,thalamus,heart	7.93405	12.54
C2H5orf46	0	none	0	0
C2H5orf47	1	thalamus	8.71808	8.71808
C2H5orf52	0	none	0	0
C2H5orf58	0	none	0	0
C2H5orf63	0	none	0	0
C3	11	liver,striatum,prefrontal_cortex,kidney,visual_cortex,hippocampus,thalamus,heart,muscle,cerebellum	361.727	3452.35
C3AR1	8	liver,striatum,kidney,visual_cortex,hippocampus,thalamus,heart	9.35347	28.0297
C3H4orf17	0	none	0	0
C3H4orf33	6	striatum,prefrontal_cortex,kidney,hippocampus,thalamus,cerebellum	11.0454	18.8554
C3H4orf36	4	striatum,prefrontal_cortex,visual_cortex,hippocampus	12.7986	25.215
C3H4orf46	11	liver,striatum,prefrontal_cortex,kidney,visual_cortex,hippocampus,thalamus,heart,muscle,cerebellum	33.8326	119.33
C3H4orf50	2	striatum,visual_cortex	1.77972	2.3285
C3H4orf51	0	none	0	0
C3H4orf54	2	heart,muscle	157.399	303.239
C4BPA	2	liver,visual_cortex	119.697	238.869
C4BPB	1	liver	53.0948	53.0948
C4H6orf118	0	none	0	0
C4H6orf120	11	liver,striatum,prefrontal_cortex,kidney,visual_cortex,hippocampus,thalamus,heart,muscle,cerebellum	183.167	330.392
C4H6orf132	1	liver	13.5181	13.5181
C4H6orf136	11	liver,striatum,prefrontal_cortex,kidney,visual_cortex,hippocampus,thalamus,heart,muscle,cerebellum	14.8119	56.4682
C4H6orf141	6	striatum,prefrontal_cortex,hippocampus,heart,cerebellum	40.2714	99.6647
C4H6orf15	0	none	0	0
C4H6orf163	0	none	0	0
C4H6orf201	0	none	0	0
C4H6orf47	11	liver,striatum,prefrontal_cortex,kidney,visual_cortex,hippocampus,thalamus,heart,muscle,cerebellum	69.2379	157.837
C4H6orf58	0	none	0	0
C4H6orf62	11	liver,striatum,prefrontal_cortex,kidney,visual_cortex,hippocampus,thalamus,heart,muscle,cerebellum	215.651	348.906
C4H6orf89	11	liver,striatum,prefrontal_cortex,kidney,visual_cortex,hippocampus,thalamus,heart,muscle,cerebellum	109.033	181.702
C5	1	liver	252.959	252.959
C5AR1	7	liver,striatum,visual_cortex,hippocampus,thalamus,heart	7.99484	36.5825
C5AR2	0	none	0	0
C5H17orf100	5	striatum,visual_cortex,hippocampus,thalamus	10.4789	24.1743
C5H17orf114	0	none	0	0
C5H17orf50	0	none	0	0
C5H17orf58	4	striatum,kidney,visual_cortex	17.6543	23.0139
C5H17orf67	1	hippocampus	2.47857	2.47857
C5H17orf75	11	liver,striatum,prefrontal_cortex,kidney,visual_cortex,hippocampus,thalamus,heart,muscle,cerebellum	33.057	61.8832
C5H17orf78	0	none	0	0
C5H17orf99	0	none	0	0
C5H20orf141	0	none	0	0
C5H20orf144	0	none	0	0
C5H20orf173	0	none	0	0
C5H20orf202	1	cerebellum	12.0662	12.0662
C5H20orf204	0	none	0	0
C5H20orf96	3	visual_cortex,hippocampus,heart	3.27041	7.3341
C6	2	liver,kidney	92.7087	142.968
C6H15orf40	10	liver,striatum,prefrontal_cortex,kidney,hippocampus,thalamus,heart,muscle,cerebellum	10.7438	24.2572
C6H2orf66	0	none	0	0
C6H2orf69	11	liver,striatum,prefrontal_cortex,kidney,visual_cortex,hippocampus,thalamus,heart,muscle,cerebellum	44.747	88.9088
C6H2orf72	7	striatum,prefrontal_cortex,visual_cortex,hippocampus,thalamus,cerebellum	36.9107	69.147
C6H2orf76	5	striatum,prefrontal_cortex,visual_cortex,heart	10.9941	18.2167
C6H2orf80	5	striatum,prefrontal_cortex,visual_cortex,hippocampus	28.1549	47.1598
C7	11	liver,striatum,prefrontal_cortex,kidney,visual_cortex,hippocampus,thalamus,heart,muscle,cerebellum	346.157	2067.86
C7H10orf67	1	hippocampus	0.806142	0.806142
C7H1orf122	9	liver,striatum,prefrontal_cortex,kidney,visual_cortex,hippocampus,thalamus,heart	21.6156	37.4283
C7H1orf141	3	prefrontal_cortex,hippocampus,thalamus	5.11389	6.79525
C7H1orf146	0	none	0	0
C7H1orf159	11	liver,striatum,prefrontal_cortex,kidney,visual_cortex,hippocampus,thalamus,heart,muscle,cerebellum	14.6326	25.7988
C7H1orf162	0	none	0	0
C7H1orf167	0	none	0	0
C7H1orf174	11	liver,striatum,prefrontal_cortex,kidney,visual_cortex,hippocampus,thalamus,heart,muscle,cerebellum	33.6597	61.6569
C7H1orf185	0	none	0	0
C7H1orf210	3	liver,kidney,cerebellum	2.72062	5.96546
C7H1orf216	11	liver,striatum,prefrontal_cortex,kidney,visual_cortex,hippocampus,thalamus,heart,muscle,cerebellum	80.5166	251.281
C7H1orf232	0	none	0	0
C7H1orf50	8	liver,prefrontal_cortex,kidney,visual_cortex,hippocampus,thalamus,heart,muscle	10.8499	18.7864
C7H1orf52	9	liver,striatum,prefrontal_cortex,visual_cortex,hippocampus,thalamus,heart,cerebellum	48.4216	95.158
C7H1orf87	4	striatum,prefrontal_cortex,hippocampus,thalamus	3.57771	7.71169
C7H1orf94	0	none	0	0
C8A	1	liver	473.504	473.504
C8B	1	liver	608.393	608.393
C8G	1	liver	12.8894	12.8894
C8H14orf119	11	liver,striatum,prefrontal_cortex,kidney,visual_cortex,hippocampus,thalamus,heart,muscle,cerebellum	14.6534	39.0439
C8H14orf132	11	liver,striatum,prefrontal_cortex,kidney,visual_cortex,hippocampus,thalamus,heart,muscle,cerebellum	58.5096	149.493
C8H14orf180	1	heart	111.24	111.24
C8H14orf39	0	none	0	0
C8H14orf93	4	liver,kidney,visual_cortex,thalamus	7.8506	14.6847
C8H15orf39	5	liver,kidney,heart,muscle,cerebellum	22.3008	51.3462
C8H15orf61	4	visual_cortex,heart,muscle,cerebellum	10.0241	18.7716
C8H15orf62	6	prefrontal_cortex,visual_cortex,hippocampus,thalamus,muscle,cerebellum	5.3936	13.3838
C9	1	liver	885.822	885.822
C9H12orf42	4	striatum,visual_cortex,hippocampus	5.29734	8.41724
C9H12orf43	10	liver,striatum,prefrontal_cortex,kidney,visual_cortex,hippocampus,heart,muscle,cerebellum	9.27019	23.0389
C9H12orf50	0	none	0	0
C9H12orf54	0	none	0	0
C9H12orf56	0	none	0	0
C9H12orf57	5	liver,visual_cortex,hippocampus,thalamus,cerebellum	0.312932	0.432549
C9H12orf60	0	none	0	0
C9H12orf75	3	visual_cortex,hippocampus,cerebellum	4.42878	7.36237
C9H12orf76	9	striatum,prefrontal_cortex,kidney,visual_cortex,hippocampus,thalamus,heart,cerebellum	109.537	187.839
C9orf72	11	liver,striatum,prefrontal_cortex,kidney,visual_cortex,hippocampus,thalamus,heart,muscle,cerebellum	50.5351	119.342
CA1	0	none	0	0
CA10	8	striatum,prefrontal_cortex,kidney,visual_cortex,hippocampus,thalamus,cerebellum	111.922	318.651
CA11	9	striatum,prefrontal_cortex,kidney,visual_cortex,hippocampus,thalamus,muscle,cerebellum	379.552	849.05
CA12	10	liver,striatum,prefrontal_cortex,kidney,visual_cortex,hippocampus,thalamus,muscle,cerebellum	138.314	925.429
CA13	3	kidney,visual_cortex,heart	3.69408	7.93119
CA14	10	liver,striatum,prefrontal_cortex,visual_cortex,hippocampus,thalamus,heart,muscle,cerebellum	11.4066	23.4367
CA2	11	liver,striatum,prefrontal_cortex,kidney,visual_cortex,hippocampus,thalamus,heart,muscle,cerebellum	210.59	415.365
CA3	2	kidney,muscle	875.266	1750.15
CA4	8	prefrontal_cortex,kidney,visual_cortex,hippocampus,thalamus,heart,muscle,cerebellum	12.6749	22.1734
CA5A	1	liver	73.5384	73.5384
CA5B	11	liver,striatum,prefrontal_cortex,kidney,visual_cortex,hippocampus,thalamus,heart,muscle,cerebellum	6.61058	17.544
CA6	0	none	0	0
CA7	7	striatum,prefrontal_cortex,visual_cortex,hippocampus,thalamus,cerebellum	21.8932	34.2288
CA8	9	striatum,prefrontal_cortex,kidney,visual_cortex,hippocampus,thalamus,heart,muscle,cerebellum	65.2761	452.508
CA9	0	none	0	0
CAAP1	10	striatum,prefrontal_cortex,kidney,visual_cortex,hippocampus,thalamus,heart,muscle,cerebellum	14.558	52.9427
CAB39	11	liver,striatum,prefrontal_cortex,kidney,visual_cortex,hippocampus,thalamus,heart,muscle,cerebellum	309.398	517.772
CAB39L	8	liver,striatum,prefrontal_cortex,visual_cortex,hippocampus,thalamus,cerebellum	86.1144	258.345
CABCOCO1	4	prefrontal_cortex,hippocampus,thalamus,heart	3.18614	5.09651
CABIN1	10	striatum,prefrontal_cortex,kidney,visual_cortex,hippocampus,thalamus,heart,muscle,cerebellum	14.1126	23.071
CABLES1	9	striatum,prefrontal_cortex,kidney,visual_cortex,hippocampus,thalamus,heart,cerebellum	14.2166	36.1844
CABLES2	10	liver,striatum,prefrontal_cortex,kidney,visual_cortex,hippocampus,thalamus,heart,cerebellum	18.8726	46.3416
CABP1	7	liver,striatum,prefrontal_cortex,visual_cortex,hippocampus,cerebellum	41.6301	128.131
CABP2	0	none	0	0
CABP4	1	muscle	19.0123	19.0123
CABP5	0	none	0	0
CABP7	4	prefrontal_cortex,visual_cortex,hippocampus,cerebellum	61.8323	132.089
CABS1	0	none	0	0
CABYR	5	striatum,hippocampus,heart,cerebellum	5.57142	12.886
CACFD1	11	liver,striatum,prefrontal_cortex,kidney,visual_cortex,hippocampus,thalamus,heart,muscle,cerebellum	39.3081	86.4575
CACHD1	11	liver,striatum,prefrontal_cortex,kidney,visual_cortex,hippocampus,thalamus,heart,muscle,cerebellum	34.9677	115.314
CACNA1A	0	none	0	0
CACNA1B	0	none	0	0
CACNA1C	3	visual_cortex,thalamus,heart	17.5663	38.4449
CACNA1D	6	striatum,prefrontal_cortex,kidney,visual_cortex,thalamus,cerebellum	4.63525	7.42536
CACNA1E	1	thalamus	4.03371	4.03371
CACNA1F	0	none	0	0
CACNA1G	6	prefrontal_cortex,kidney,visual_cortex,hippocampus,thalamus,cerebellum	11.5684	29.8255
CACNA1H	0	none	0	0
CACNA1I	0	none	0	0
CACNA1S	1	muscle	1101.41	1101.41
CACNA2D1	10	striatum,prefrontal_cortex,kidney,visual_cortex,hippocampus,thalamus,heart,muscle,cerebellum	99.8019	299.595
CACNA2D2	7	liver,striatum,visual_cortex,thalamus,heart,cerebellum	34.4911	71.8954
CACNA2D3	7	striatum,prefrontal_cortex,visual_cortex,hippocampus,thalamus,cerebellum	66.11	173.634
CACNA2D4	0	none	0	0
CACNB1	9	striatum,prefrontal_cortex,visual_cortex,hippocampus,thalamus,heart,muscle,cerebellum	89.3251	156
CACNB2	10	liver,striatum,prefrontal_cortex,kidney,visual_cortex,hippocampus,thalamus,heart,cerebellum	85.3766	208.677
CACNB3	9	liver,striatum,prefrontal_cortex,kidney,visual_cortex,hippocampus,thalamus,cerebellum	164.428	305.805
CACNB4	8	striatum,prefrontal_cortex,visual_cortex,hippocampus,thalamus,muscle,cerebellum	106.429	304.549
CACNG1	1	muscle	117.96	117.96
CACNG2	7	striatum,prefrontal_cortex,visual_cortex,hippocampus,thalamus,cerebellum	44.7049	58.876
CACNG3	7	striatum,prefrontal_cortex,visual_cortex,hippocampus,thalamus,cerebellum	124.898	259.128
CACNG4	6	striatum,visual_cortex,hippocampus,thalamus,cerebellum	29.3703	64.5455
CACNG5	8	striatum,prefrontal_cortex,kidney,visual_cortex,hippocampus,thalamus,cerebellum	25.1829	71.3079
CACNG6	2	prefrontal_cortex,muscle	0.908855	0.946204
CACNG7	2	visual_cortex,hippocampus	16.549	22.4105
CACNG8	1	visual_cortex	0.527879	0.527879
CACTIN	11	liver,striatum,prefrontal_cortex,kidney,visual_cortex,hippocampus,thalamus,heart,muscle,cerebellum	53.4394	77.8005
CACUL1	11	liver,striatum,prefrontal_cortex,kidney,visual_cortex,hippocampus,thalamus,heart,muscle,cerebellum	18.7559	45.7991
CACYBP	11	liver,striatum,prefrontal_cortex,kidney,visual_cortex,hippocampus,thalamus,heart,muscle,cerebellum	495.893	977.721
CAD	9	liver,striatum,kidney,visual_cortex,hippocampus,thalamus,heart,muscle,cerebellum	7.81295	16.2584
CADM1	10	striatum,prefrontal_cortex,kidney,visual_cortex,hippocampus,thalamus,heart,muscle,cerebellum	47.822	125.883
CADM2	3	kidney,hippocampus,heart	38.8828	112.656
CADM3	10	striatum,prefrontal_cortex,kidney,visual_cortex,hippocampus,thalamus,heart,muscle,cerebellum	197.694	532.188
CADM4	11	liver,striatum,prefrontal_cortex,kidney,visual_cortex,hippocampus,thalamus,heart,muscle,cerebellum	101.233	250.747
CADPS	6	striatum,prefrontal_cortex,visual_cortex,hippocampus,thalamus,cerebellum	40.7149	56.7521
CADPS2	6	prefrontal_cortex,kidney,visual_cortex,hippocampus,heart,cerebellum	30.8356	134.502
CAGE1	0	none	0	0
CAJA-DMA	2	kidney,visual_cortex	8.79307	9.13125
CAJA-DMB	4	liver,kidney,thalamus,heart	4.13418	10.4836
CAJA-DOA	0	none	0	0
CAJA-DPA1	3	liver,kidney,muscle	3.91358	9.29432
CAJA-DPB1	2	liver,kidney	17.6798	18.894
CAJA-DRA	7	liver,prefrontal_cortex,kidney,hippocampus,thalamus,heart,muscle	60.3715	360.886
CAJA-DRB1	2	liver,kidney	8.71251	10.5551
CAJA-E	11	liver,striatum,prefrontal_cortex,kidney,visual_cortex,hippocampus,thalamus,heart,muscle,cerebellum	33.3722	80.5404
CALB1	7	striatum,prefrontal_cortex,visual_cortex,hippocampus,thalamus,cerebellum	327.771	802.088
CALB2	8	striatum,prefrontal_cortex,kidney,visual_cortex,hippocampus,thalamus,cerebellum	69.3918	203.919
CALCA	7	striatum,prefrontal_cortex,visual_cortex,hippocampus,thalamus,cerebellum	231.807	472.99
CALCB	7	striatum,prefrontal_cortex,visual_cortex,hippocampus,thalamus,cerebellum	9.78082	17.4666
CALCOCO1	11	liver,striatum,prefrontal_cortex,kidney,visual_cortex,hippocampus,thalamus,heart,muscle,cerebellum	91.4645	199.838
CALCOCO2	11	liver,striatum,prefrontal_cortex,kidney,visual_cortex,hippocampus,thalamus,heart,muscle,cerebellum	61.1643	109.83
CALCR	0	none	0	0
CALCRL	11	liver,striatum,prefrontal_cortex,kidney,visual_cortex,hippocampus,thalamus,heart,muscle,cerebellum	103.326	514.172
CALD1	11	liver,striatum,prefrontal_cortex,kidney,visual_cortex,hippocampus,thalamus,heart,muscle,cerebellum	67.5404	190.508
CALHM1	0	none	0	0
CALHM2	9	striatum,prefrontal_cortex,kidney,visual_cortex,hippocampus,thalamus,heart,muscle	19.0343	30.2355
CALHM3	0	none	0	0
CALHM4	0	none	0	0
CALHM5	5	liver,visual_cortex,hippocampus,heart,cerebellum	3.71393	7.93956
CALHM6	6	liver,prefrontal_cortex,kidney,hippocampus,thalamus,heart	8.91788	18.5092
CALM1	11	liver,striatum,prefrontal_cortex,kidney,visual_cortex,hippocampus,thalamus,heart,muscle,cerebellum	2441.8	4753.75
CALM2	11	liver,striatum,prefrontal_cortex,kidney,visual_cortex,hippocampus,thalamus,heart,muscle,cerebellum	1067.41	2050.06
CALM3	11	liver,striatum,prefrontal_cortex,kidney,visual_cortex,hippocampus,thalamus,heart,muscle,cerebellum	2615.87	7004.69
CALML3	3	liver,kidney,heart	22.2923	40.952
CALML4	2	visual_cortex,muscle	2.71075	5.41137
CALML5	3	liver,kidney,thalamus	3.76488	5.36947
CALML6	0	none	0	0
CALN1	7	striatum,prefrontal_cortex,kidney,visual_cortex,hippocampus,cerebellum	58.7315	102.815
CALR	11	liver,striatum,prefrontal_cortex,kidney,visual_cortex,hippocampus,thalamus,heart,muscle,cerebellum	388.279	888.856
CALR3	1	heart	0.686609	0.686609
CALU	11	liver,striatum,prefrontal_cortex,kidney,visual_cortex,hippocampus,thalamus,heart,muscle,cerebellum	313.172	1002.66
CALY	5	striatum,prefrontal_cortex,visual_cortex,hippocampus,thalamus	9.39914	19.1598
CAMK1	11	liver,striatum,prefrontal_cortex,kidney,visual_cortex,hippocampus,thalamus,heart,muscle,cerebellum	50.4692	182.811
CAMK1D	10	liver,striatum,prefrontal_cortex,kidney,visual_cortex,hippocampus,thalamus,heart,cerebellum	137.233	281.253
CAMK1G	8	striatum,prefrontal_cortex,kidney,visual_cortex,hippocampus,thalamus,cerebellum	110.742	269.41
CAMK2A	7	striatum,prefrontal_cortex,visual_cortex,hippocampus,thalamus,cerebellum	2408.97	6513.1
CAMK2B	11	liver,striatum,prefrontal_cortex,kidney,visual_cortex,hippocampus,thalamus,heart,muscle,cerebellum	531.779	1584.79
CAMK2D	10	striatum,prefrontal_cortex,kidney,visual_cortex,hippocampus,thalamus,heart,muscle,cerebellum	175.463	454.379
CAMK2G	11	liver,striatum,prefrontal_cortex,kidney,visual_cortex,hippocampus,thalamus,heart,muscle,cerebellum	107.317	361.046
CAMK2N1	7	striatum,prefrontal_cortex,kidney,visual_cortex,hippocampus,thalamus	176.15	404.543
CAMK2N2	5	prefrontal_cortex,kidney,visual_cortex,hippocampus,thalamus	4.23722	7.57664
CAMK4	8	striatum,prefrontal_cortex,kidney,visual_cortex,hippocampus,thalamus,cerebellum	263.942	553.039
CAMKK1	8	striatum,prefrontal_cortex,kidney,visual_cortex,hippocampus,thalamus,cerebellum	50.8803	96.0257
CAMKK2	11	liver,striatum,prefrontal_cortex,kidney,visual_cortex,hippocampus,thalamus,heart,muscle,cerebellum	438.769	1269.33
CAMKMT	4	striatum,hippocampus,thalamus,cerebellum	7.4786	14.9536
CAMKV	7	striatum,prefrontal_cortex,visual_cortex,hippocampus,thalamus,cerebellum	820	1798.94
CAMLG	11	liver,striatum,prefrontal_cortex,kidney,visual_cortex,hippocampus,thalamus,heart,muscle,cerebellum	23.5751	41.7507
CAMP	1	kidney	5.27888	5.27888
CAMSAP1	10	striatum,prefrontal_cortex,kidney,visual_cortex,hippocampus,thalamus,heart,muscle,cerebellum	40.053	68.8634
[truncated: 17,160 more rows]

## Sheet: S8. VARIANT_BURDEN
gene name	variants impact HIGH	variants impact LOW	variants impact MODERATE	variants impact MODIFIER	variants effect 3 prime UTR variant	variants effect 5 prime UTR premature start codon gain variant	variants effect 5 prime UTR variant	variants effect conservative inframe deletion	variants effect conservative inframe insertion	variants effect disruptive inframe deletion	variants effect disruptive inframe insertion	variants effect downstream gene variant	variants effect frameshift variant	variants effect intron variant	variants effect missense variant	variants effect non coding transcript exon variant	variants effect splice acceptor variant	variants effect splice donor variant	variants effect splice region variant	variants effect start lost	variants effect stop gained	variants effect synonymous variant	variants effect upstream gene variant
ABCA1	1	41	6	1944	46	2	5	0	0	0	0	0	1	1867	6	87	1	0	11	0	0	31	0
ABCA7	4	37	42	675	0	0	8	0	0	0	0	0	1	603	42	81	0	1	6	0	2	32	0
ABI3	0	4	4	120	3	0	0	0	0	0	0	0	0	119	4	0	0	0	2	0	0	2	0
ACE	0	9	10	158	6	2	3	0	0	2	0	0	0	153	8	0	0	0	1	0	0	8	32
ADAM17	1	7	5	637	14	0	4	0	0	0	0	0	0	625	5	0	1	0	3	0	0	4	55
ADAMTS1	0	15	8	128	14	1	8	0	0	0	0	0	0	106	8	0	0	0	0	0	0	14	0
ANK3	1	27	9	4176	1	1	5	0	0	0	0	0	0	4178	9	0	1	0	4	0	0	22	67
ANKH	0	7	0	2245	13	0	16	0	0	0	0	0	0	2217	0	0	0	0	2	0	0	6	18
APH1B	1	1	1	673	113	0	2	1	0	0	0	0	0	558	1	0	0	0	0	1	0	1	0
APP	0	18	6	5778	23	1	4	0	0	1	0	0	0	5754	5	0	0	0	3	0	0	16	101
BCKDK	0	4	0	12	2	0	2	0	0	0	0	0	0	10	0	0	0	0	0	0	0	4	0
BLNK	0	14	4	728	3	11	104	0	0	0	0	0	0	727	4	0	0	0	3	0	0	1	0
CASS4	1	5	3	480	19	0	2	0	0	0	1	0	0	460	3	0	0	0	2	0	1	4	47
CD2AP	7	6	9	1131	38	3	26	1	0	0	0	40	6	1077	8	64	0	0	0	0	1	3	45
CLNK	0	11	11	4007	42	0	2	0	0	1	0	0	0	3965	10	0	0	0	3	0	0	9	0
CLU	1	14	10	310	4	1	6	0	0	0	0	13	1	310	10	0	0	0	5	0	0	8	64
COX7C	0	0	0	26	5	0	2	0	0	0	0	0	0	19	0	0	0	0	0	0	0	0	0
CR1	3	87	102	5846	199	0	0	0	0	0	0	0	0	5668	102	0	0	2	23	0	1	68	0
CTSB	0	11	3	498	42	3	18	0	0	0	0	0	0	455	3	0	0	0	2	0	0	6	0
CTSH	1	5	0	297	2	0	3	0	0	0	0	0	0	294	0	0	1	0	2	0	0	3	5
DOC2A	0	4	6	31	8	0	8	0	0	0	0	0	0	22	6	0	0	0	0	0	0	4	10
EED	0	2	0	250	0	1	4	0	0	0	0	0	0	245	0	5	0	0	0	0	0	1	0
EPDR1	0	3	9	518	107	0	0	0	0	1	0	76	0	497	8	0	0	0	0	0	0	3	0
EPHA1	1	22	9	229	5	0	0	0	0	0	0	0	0	228	9	0	0	0	5	1	0	18	0
FERMT2	0	6	1	1584	9	2	6	0	0	0	0	0	0	1573	1	0	0	0	3	0	0	2	47
FOXF1	0	3	0	29	16	0	0	0	0	0	0	0	0	13	0	0	0	0	0	0	0	3	0
GRN	0	3	6	38	1	0	0	0	0	0	0	0	0	39	6	0	0	0	2	0	0	1	0
ICA1	0	6	3	1090	4	0	1	0	0	0	0	0	0	1087	3	0	0	0	1	0	0	5	0
IDUA	0	17	11	384	4	0	0	0	0	0	0	0	0	382	11	0	0	0	2	0	0	15	0
IL34	0	0	1	161	0	0	2	0	0	0	0	0	0	159	1	0	0	0	0	0	0	0	0
INPP5D	0	21	8	2356	14	0	1	0	0	0	0	0	0	2343	8	0	0	0	4	0	0	19	0
JAZF1	0	2	0	2947	3	0	0	0	0	0	0	0	0	2944	0	0	0	0	0	0	0	2	28
KLF16	0	2	4	244	46	0	1	0	0	0	0	0	0	197	4	0	0	0	0	0	0	2	0
MAF	0	4	2	8552	177	0	17	0	0	0	1	71	0	8358	1	0	0	0	0	0	0	4	0
MINDY2	0	12	12	2148	27	0	4	2	4	1	2	0	0	2120	3	0	0	0	3	0	0	9	0
MME	0	6	1	1130	11	0	1	0	0	0	0	0	0	1121	1	0	0	0	4	0	0	3	31
MS4A4A	0	6	1	271	10	1	2	0	0	0	0	0	0	260	1	0	0	0	1	0	0	4	0
NCK2	0	7	0	2117	7	0	4	0	0	0	0	0	0	2100	0	0	0	0	0	0	0	7	6
PLCG2	2	40	7	5088	3	4	14	0	0	0	0	0	0	5085	7	0	0	0	7	2	0	32	126
PLEKHA1	5	19	4	612	35	1	4	0	0	0	0	2	0	597	4	0	0	5	18	0	0	1	8
PRDM7	9	43	94	269	4	0	2	3	5	8	3	0	7	265	75	0	0	0	2	0	2	41	0
PRKD3	0	2	3	646	24	2	14	0	0	0	0	0	0	612	3	0	0	0	0	0	0	0	0
PTK2B	0	27	4	1946	6	1	2	1	0	0	0	0	0	1944	3	0	0	0	4	0	0	22	76
RASGEF1C	0	6	1	809	7	0	2	0	0	0	0	0	0	802	1	0	0	0	0	0	0	6	11
RBCK1	0	8	4	472	27	2	12	0	0	0	0	0	0	454	4	0	0	0	2	0	0	6	0
RHOH	0	6	1	755	16	2	8	0	0	0	0	0	0	731	1	0	0	0	0	0	0	4	0
SCIMP	0	1	1	231	23	0	0	0	0	0	0	0	0	209	1	0	0	0	1	0	0	0	0
SEC61G	0	5	1	103	4	0	4	0	0	0	0	0	0	99	1	0	0	0	3	0	0	2	0
SHARPIN	0	4	1	26	0	0	0	0	0	0	1	3	0	29	0	0	0	0	3	0	0	1	0
SIGLEC11	1	13	18	61	27	1	2	0	0	0	0	15	0	34	18	0	0	0	3	0	1	10	0
SLC24A4	0	7	5	2585	112	0	3	0	0	0	0	0	0	2472	5	0	0	0	1	0	0	6	115
SLC2A4RG	0	5	5	7	0	0	0	0	1	0	0	0	0	9	4	0	0	0	2	0	0	3	0
SNX1	0	4	1	496	0	1	2	0	0	0	0	0	0	494	1	0	0	0	0	0	0	3	29
SORL1	0	30	15	2192	51	0	1	0	0	0	0	0	0	2144	15	0	0	0	7	0	0	25	2
SORT1	1	12	5	1169	49	0	2	0	0	0	0	0	1	1113	5	0	0	0	0	0	0	12	21
SPI1	0	6	0	299	2	0	0	0	0	0	0	0	0	298	0	0	0	0	2	0	0	5	0
SPPL2A	0	4	3	333	36	1	2	0	0	0	0	0	0	297	3	0	0	0	2	0	0	1	0
TMEM106B	0	1	0	333	63	0	3	0	0	0	0	0	0	267	0	0	0	0	0	0	0	1	0
TNIP1	0	2	5	433	1	0	4	0	0	0	0	0	0	431	5	0	0	0	0	0	0	2	0
TPCN1	1	18	1	1391	16	0	0	0	0	0	0	0	0	1367	1	34	1	0	3	0	0	16	0
TREM2	1	2	1	30	0	0	0	0	0	0	0	0	0	31	1	0	1	0	1	0	0	2	0
TREML2	1	20	9	180	17	15	77	0	0	0	0	0	0	99	9	0	0	0	1	0	1	5	39
TSPAN14	0	6	3	727	48	2	3	0	0	0	0	0	0	678	3	0	0	0	2	0	0	4	66
TSPOAP1	1	17	13	175	7	1	4	0	0	0	0	0	0	140	13	39	0	1	2	0	1	14	27
UMAD1	1	5	3	1812	14	2	9	0	0	0	0	28	0	1785	3	27	0	0	2	1	0	1	32
UNC5CL	0	9	4	149	34	0	1	0	0	0	0	0	0	116	4	0	0	0	2	0	0	7	0
USP6NL	2	52	5	3915	17	45	228	0	0	0	0	0	1	3871	5	0	1	1	5	1	0	8	71
WDR12	0	3	1	202	17	1	2	0	0	0	0	0	0	184	1	0	0	0	1	0	0	1	0
WDR81	1	17	14	82	10	1	5	0	0	0	0	0	0	36	14	46	0	0	0	0	1	16	0
WNT3	0	4	0	494	4	0	1	0	0	0	0	0	0	489	0	0	0	0	0	0	0	4	0
PSEN1	7	2	5	708	2	1	9	1	0	0	1	0	7	703	3	0	0	0	0	0	0	1	0
PSEN2	0	4	2	181	3	0	5	0	0	0	0	0	0	175	2	12	0	0	2	0	0	2	0
MAPT	0	12	12	1678	36	0	3	0	0	0	0	0	0	1641	12	0	0	0	1	0	0	11	15
SNCA	1	3	0	1562	30	0	8	0	0	0	0	0	0	1548	0	0	1	0	2	0	0	2	23
TARDBP	1	33	4	257	18	1	4	0	0	0	0	48	0	214	4	53	0	1	2	0	0	30	0

## Sheet: S9. REPEATS
Species	Unmasked %	SINE %	LINE %	LTR %	DNA %	RC %	Satellite (marmoSAT + centromeres + other)%	Simple/Low Repeat %	RNA %	Other %
calJac220_alt	49.68	13.13	21.92	7.42	3.17	0.01	3.09	1.47	0.07	0.03
calJac220_pri	48.48	13.11	21.92	7.41	3.17	0.01	4.33	1.47	0.07	0.03
calJac240_alt	48.89	13.32	21.27	7.32	3.18	0.01	4.42	1.49	0.07	0.03
calJac240_pri	48.01	13.1	21.9	7.41	3.15	0.01	4.79	1.51	0.08	0.03

[truncated: 8 more sheets: S10. MHCGENES, S11. ACROCENTRICS, SN1, SN2, SN3, SN4, SN5, SN6]
